# Supplementary material for: Pan-Genomic Analysis of Clostridium botulinum Group II (Non-Proteolytic C. botulinum) Associated with Foodborne Botulism and Isolated from the Environment
Source: Toxins (Basel). 2020 May 8;12(5):306. doi: 10.3390/toxins12050306 (PMC7291236; doi:10.3390/toxins12050306)
Supplement: Supplementary file 1 [file toxins-12-00306-s001.zip]

Archive with 5 entries (4 files):
- toxins-766361 sp/
- toxins-766361 sp/Supplementary Table S1 5.5.2020.xlsx
- toxins-766361 sp/Supplementary Table S2 5.5.2020.xlsx
- toxins-766361 sp/Supplementary Table S3 5.5.2020.xlsx
- toxins-766361 sp/Supplementary_figure1 5.5.2020.pdf
