# Supplementary material for: Pan-Genomic Analysis of Clostridium botulinum Group II (Non-Proteolytic C. botulinum) Associated with Foodborne Botulism and Isolated from the Environment
Source: Toxins (Basel). 2020 May 8;12(5):306. doi: 10.3390/toxins12050306 (PMC7291236; doi:10.3390/toxins12050306)
Supplement: Supplementary file 1 [file toxins-12-00306-s001.zip › toxins-766361 sp/Supplementary Table S1 5.5.2020.xlsx]

## Sheet: C botulinum genomes
Table S1. Genome sequences of C. botulinum Group II used in this study
a) position in the phylogenetic tree shown in Figure 5, from top (1) to bottom (208). N/A: not included in the tree
b) Source of strain or sequence data via Genbank (http://www.ncbi.nlm.nih.gov/genome/browse/)(http://patricbrc.vbi.vt.edu/portal/portal/patric/Home)
c) Node name
d) All assigned to C. botulinum Group II based on genome tree
e) Isolate name
f) Toxin gene subtype (based on sequence data; some genes may not form functional toxin; NT = no toxin gene identified)
g) Type botulism orginally associated with strain
h) Country from where strain originally isolated (Genbank information not collected)
i) Year when strain originally isolated (Genbank information not collected)
j) Genome accession number
k) SRA accession number
l) Original source of the strain, if known
Treeorder	IFR/UH/PHE	Node names	Species	Isolate	Toxin gene subtype	type botulism	country	year	Genome accession	SRA accession	Original source of strain
1	IFR	CB0372	Clostridium botulinum	11219	E3	unknown	unknown	unknown	SXDS00000000	SRR8981499	P. Barrett, Unilever Research, UK (2014)
2	UH	CB0014	Clostridium botulinum	CB-K-39E	E3	non-clinical	Finland	1996	SWWB00000000	SRR8980970	Isolated at University of Helsinki, Finland (1996)
3	UH	CB0046	Clostridium botulinum	CB-K-44E	E3	non-clinical	Finland	1996	SWVE00000000	SRR8980959	Isolated at University of Helsinki, Finland (1996)
4	UH	CB0042	Clostridium botulinum	CB-K-38E	E3	non-clinical	Finland	1996	SWVI00000000	SRR8980955	Isolated at University of Helsinki, Finland (1996)
5	Genbank	CB1178	Clostridium botulinum	NCTC 11219	E3	foodborne	N/A	N/A	JXMR01	N/A
6	IFR	CB0400	Clostridium botulinum	IFR 18/104	E3	unknown	unknown	unknown	SXCW00000000	SRR8981465
7	UH	CB0047	Clostridium botulinum	CB-K-45E	E3	non-clinical	Finland	1996	SWVD00000000	SRR8980958	Isolated at University of Helsinki, Finland (1996)
8	UH	CB0043	Clostridium botulinum	CB-K-40E	E3	non-clinical	Finland	1996	SWVH00000000	SRR8980954	Isolated at University of Helsinki, Finland (1996)
9	Genbank	CB1082	Clostridium botulinum	Bac-02-06430	E8	foodborne	N/A	N/A	MWJC01	N/A
10	Genbank	CB1081	Clostridium botulinum	Bac-01-03998	E3	non-clinical	N/A	N/A	MWJB01	N/A
11	Genbank	CB1164	Clostridium botulinum	L-572	E1	non-clinical	N/A	N/A	LFPB01	N/A
12	PHE	CB0531	Clostridium botulinum	H113700579	E1	foodborne	Austria	2011	SGKU00000000	SRR8527672	K. Grant, HPA Colindale, UK (2011)
13	IFR	CB0061	Clostridium botulinum	IFR 18/012	NT	unknown	unknown	unknown	SWUP00000000	SRR8980941
14	IFR	CB0010	Clostridium botulinum	IFR 18/004	NT	unknown	unknown	unknown	SWWF00000000	SRR8981004
15	IFR	CB0004	Clostridium botulinum	IFR 18/003	NT	unknown	unknown	unknown	SWWK00000000	SRR8981001
16	UH	CB0024	Clostridium botulinum	CB-K-3E	E3	non-clinical	Finland	1995	SWWA00000000	SRR8980973	Isolated at University of Helsinki, Finland (1995)
17	IFR	CB0064	Clostridium botulinum	IFR 02/050	E3	unknown	unknown	unknown	SWUM00000000	SRR8980939	Isolated at Institute of Food Research, Norwich, UK (2002)
18	Genbank	CB1159	Clostridium botulinum	K3	E3	foodborne	N/A	N/A	LFQX01	N/A
19	Genbank	CB1189	Clostridium botulinum	Prevot R81-3A	E3	unknown	N/A	N/A	LFPE01	N/A
20	IFR	CB0052	Clostridium botulinum	IFR 18/007	NT	unknown	unknown	unknown	SWUY00000000	SRR8980948
21	Genbank	CB1180	Clostridium botulinum	NCTC 8266	E1	foodborne	N/A	N/A	CP010520.1	N/A
22	Genbank	CB1181	Clostridium botulinum	NCTC 8550	E1	foodborne	N/A	N/A	CP010521.1	N/A
23	PHE	CB0124	Clostridium botulinum	NCTC 8266	E1	foodborne	Canada	1944	SWSK00000000	SRR8981285	K. Grant, HPA Colindale, UK (2007)
24	IFR	CB0206	Clostridium botulinum	Abashiri	E3	non-clinical	Japan	before 1970	SWPL00000000	SRR8981263	P. Barrett, Unilever Research, UK (2014)
25	Genbank	CB1064	Clostridium botulinum	Alaska E43	E3	foodborne	N/A	N/A	CP001078.1	N/A
26	IFR	CB0361	Clostridium botulinum	EK	E3	unknown	unknown	unknown	SXEC00000000	SRR8981526	P. Barrett, Unilever Research, UK (2014)
27	IFR	CB0213	Clostridium botulinum	Lake Erie 4609	E3	non-clinical	USA	before 1971	SWPE00000000	SRR8981347	P. Barrett, Unilever Research, UK (2014)
28	IFR	CB0604	Clostridium botulinum	Foster B96	E3	foodborne	USA	1960s	SXAB00000000	SRR8981598	J. Crowther, Unilever Research, UK (1981)
29	IFR	CB0221	Clostridium botulinum	IFR 18/159	E2	unknown	unknown	unknown	SWOX00000000	SRR8981340
30	IFR	CB0634	Clostridium botulinum	CDC 8073	E2	foodborne	USA	1991	SWYY00000000	SRR8981636	C. Hatheway, CDC, USA (1993)
31	Genbank	CB1091	Clostridium botulinum	CDC 5247	E2	unknown	N/A	N/A	LFPC01	N/A
32	IFR	CB0136	Clostridium botulinum	IFR 12/034	E3	non-clinical	Finland	2012	SWRY00000000	SRR8981351	Isolated at Institute of Food Research, Norwich, UK (2012)
33	IFR	CB0127	Clostridium botulinum	IFR 12/023	E3	non-clinical	UK	2012	SWSH00000000	SRR8981280	Isolated at Institute of Food Research, Norwich, UK (2012)
34	IFR	CB0128	Clostridium botulinum	IFR 12/024	E3	non-clinical	UK	2012	SWSG00000000	SRR8981359	Isolated at Institute of Food Research, Norwich, UK (2012)
35	IFR	CB0617	Clostridium botulinum	Prevot P34 (2)	E3	non-clinical	France	1951	SWZO00000000	SRR8981621	J. Crowther, Unilever Research, UK (1986)
36	IFR	CB0135	Clostridium botulinum	IFR 12/033	E3	non-clinical	Finland	2012	SWRZ00000000	SRR8981352	Isolated at Institute of Food Research, Norwich, UK (2012)
37	IFR	CB0282	Clostridium botulinum	Prevot P34	E3	non-clinical	France	1951	SXGN00000000	SRR8981452	P. Barrett, Unilever Research, UK (2014)
38	Genbank	CB1017	Clostridium botulinum	211	E3	non-clinical	N/A	N/A	LFOM01	N/A
39	IFR	CB0621	Clostridium botulinum	Dolman VH	E3	foodborne	Canada	1949	SWZK00000000	SRR8981617	C. Hatheway, CDC, USA (1987)
40	IFR	CB0229	Clostridium botulinum	825	E3	non-clinical	Sweden	before 1971	SWOP00000000	SRR8981434	P. Barrett, Unilever Research, UK (2014)
41	Genbank	CB1083	Clostridium botulinum	Bac-04-16057	NT	non-clinical	N/A	N/A	MWJD01	N/A
42	IFR	CB0050	Clostridium botulinum	IFR 18/006	NT	unknown	unknown	unknown	SWVA00000000	SRR8980951
43	Genbank	CB1088	Clostridium botulinum	CB11/1-1	E1	foodborne	N/A	N/A	AORM01	N/A
44	IFR	CB0216	Clostridium botulinum	4318/63	E1	unknown	Norway	1963	SWPB00000000	SRR8981344	P. Barrett, Unilever Research, UK (2014)
45	IFR	CB0355	Clostridium botulinum	SAR	E1	unknown	unknown	unknown	SXEI00000000	SRR8981488	P. Barrett, Unilever Research, UK (2014)
46	IFR	CB0412	Clostridium botulinum	IFR 18/112	E1	unknown	unknown	unknown	SXCL00000000	SRR8981473
47	IFR	CB0495	Clostridium botulinum	IFR 18/132	E1	unknown	unknown	unknown	SXBB00000000	SRR8981533
48	IFR	CB0207	Clostridium botulinum	Saroma	E1	non-clinical	Japan	before 1970	SWPK00000000	SRR8981264	P. Barrett, Unilever Research, UK (2014)
49	IFR	CB0060	Clostridium botulinum	IFR 18/011	NT	unknown	unknown	unknown	SWUQ00000000	SRR8980940
50	IFR	CB0215	Clostridium botulinum	IFR 18/158	E1	unknown	unknown	unknown	SWPC00000000	SRR8981345
51	IFR	CB0057	Clostridium botulinum	IFR 18/010	NT	unknown	unknown	unknown	SWUT00000000	SRR8980945
52	UH	CB0027	Clostridium botulinum	CB-K-19E	E1	non-clinical	Finland	1996	SWVX00000000	SRR8980974	Isolated at University of Helsinki, Finland (1996)
53	UH	CB0029	Clostridium botulinum	CB-K-21E	E1	non-clinical	Finland	1996	SWVV00000000	SRR8980976	Isolated at University of Helsinki, Finland (1996)
54	IFR	CB0234	Clostridium botulinum	56	E1	unknown	unknown	before 1971	SWOK00000000	SRR8981395	P. Barrett, Unilever Research, UK (2014)
55	IFR	CB0633	Clostridium botulinum	CDC 7854	E1	foodborne	Egypt	1991	SWYZ00000000	SRR8981631	C. Hatheway, CDC, USA (1993)
56	IFR	CB0608	Clostridium botulinum	Hazen 36208	E1	foodborne	USA	1934	SWZX00000000	SRR8981613	NCIMB, UK (1981)
57	Genbank	CB1157	Clostridium botulinum	Hazen	E1	foodborne	N/A	N/A	NPMY01	N/A
58	Genbank	CB1059	Clostridium botulinum	ATCC 9564	E1	foodborne	N/A	N/A	LGIJ01	N/A
59	Genbank	CB1047	Clostridium botulinum	ATCC 17786	E1	unknown	N/A	N/A	LHUM01	N/A
60	UH	CB0040	Clostridium botulinum	CB-K-33E	E1	non-clinical	Finland	1996	SWVK00000000	SRR8980968	Isolated at University of Helsinki, Finland (1996)
61	UH	CB0041	Clostridium botulinum	CB-K-34E	E1	non-clinical	Finland	1996	SWVJ00000000	SRR8980969	Isolated at University of Helsinki, Finland (1996)
62	IFR	CB0034	Clostridium botulinum	IFR 18/161	NT	unknown	unknown	unknown	SWVQ00000000	SRR8980966
63	UH	CB0035	Clostridium botulinum	CB-K-27E	E1	non-clinical	Finland	1996	SWVP00000000	SRR8980967	Isolated at University of Helsinki, Finland (1996)
64	UH	CB0036	Clostridium botulinum	CB-K-28E	E1	non-clinical	Finland	1996	SWVO00000000	SRR8980960	Isolated at University of Helsinki, Finland (1996)
65	IFR	CB0239	Clostridium botulinum	Colworth BL134	E1	unknown	unknown	before 1971	SWOF00000000	SRR8981390	P. Barrett, Unilever Research, UK (2014)
66	UH	CB0031	Clostridium botulinum	CB-K-23E	E1	non-clinical	Finland	1996	SWVT00000000	SRR8980978	Isolated at University of Helsinki, Finland (1996)
67	IFR	CB0233	Clostridium botulinum	455	E1	unknown	unknown	before 1971	SWOL00000000	SRR8981430	P. Barrett, Unilever Research, UK (2014)
68	IFR	CB0227	Clostridium botulinum	2581	E1	unknown	Sweden	before 1971	SWOR00000000	SRR8981436	P. Barrett, Unilever Research, UK (2014)
69	IFR	CB0223	Clostridium botulinum	1605	E1	non-clinical	USA	before 1971	SWOV00000000	SRR8981348	P. Barrett, Unilever Research, UK (2014)
70	Genbank	CB1093	Clostridium botulinum	CDC KA-95B	E1	unknown	N/A	N/A	LFPA01	N/A
71	Genbank	CB1187	Clostridium botulinum	Prevot Ped 1	E1	non-clinical	N/A	N/A	LFPD01	N/A
72	Genbank	CB1188	Clostridium botulinum	Prevot-Ped-4	E1	unknown	N/A	N/A	MWJG01	N/A
73	IFR	CB0210	Clostridium botulinum	Frederiksberg	E1	foodborne	Denmark	1951	SWPH00000000	SRR8981267	P. Barrett, Unilever Research, UK (2014)
74	UH	CB0058	Clostridium botulinum	CB-S-23E	E1	non-clinical	Finland	1997	SWUS00000000	SRR8980942	Isolated at University of Helsinki, Finland (1997)
75	UH	CB0048	Clostridium botulinum	CB-K-46E	E1	non-clinical	Finland	1996	SWVC00000000	SRR8980957	Isolated at University of Helsinki, Finland (1996)
76	UH	CB0032	Clostridium botulinum	CB-K-24E	E1	non-clinical	Finland	1996	SWVS00000000	SRR8980964	Isolated at University of Helsinki, Finland (1996)
77	IFR	CB0237	Clostridium botulinum	Colworth BL129	E1	unknown	unknown	before 1971	SWOH00000000	SRR8981396	P. Barrett, Unilever Research, UK (2014)
78	UH	CB0037	Clostridium botulinum	CB-K-29E	E1	non-clinical	Finland	1996	SWVN00000000	SRR8980961	Isolated at University of Helsinki, Finland (1996)
79	UH	CB0045	Clostridium botulinum	CB-K-43E	E1	non-clinical	Finland	1996	SWVF00000000	SRR8980952	Isolated at University of Helsinki, Finland (1996)
80	UH	CB0028	Clostridium botulinum	CB-K-20E	E1	non-clinical	Finland	1996	SWVW00000000	SRR8980977	Isolated at University of Helsinki, Finland (1996)
81	UH	CB0044	Clostridium botulinum	CB-K-41E	E1	non-clinical	Finland	1996	SWVG00000000	SRR8980953	Isolated at University of Helsinki, Finland (1996)
82	Genbank	CB1158	Clostridium botulinum	K15	E1	foodborne	N/A	N/A	LFQW01	N/A
83	UH	CB0026	Clostridium botulinum	CB-K-16E	E1	non-clinical	Finland	1995	SWVY00000000	SRR8980975	Isolated at University of Helsinki, Finland (1995)
84	UH	CB0033	Clostridium botulinum	CB-K-25E	E1	non-clinical	Finland	1996	SWVR00000000	SRR8980965	Isolated at University of Helsinki, Finland (1996)
85	IFR	CB0236	Clostridium botulinum	Colworth BL128	E1	unknown	unknown	before 1971	SWOI00000000	SRR8981397	P. Barrett, Unilever Research, UK (2014)
86	UH	CB0059	Clostridium botulinum	CB-S-24E	E1	non-clinical	Finland	1997	SWUR00000000	SRR8980943	Isolated at University of Helsinki, Finland (1997)
87	IFR	CB0308	Clostridium botulinum	Messaney	E3	foodborne	Belgium	1982	SXFS00000000	SRR8981411	P. Barrett, Unilever Research, UK (2014)
88	UH	CB0049	Clostridium botulinum	CB-S-3E	E1	non-clinical	Finland	1995	SWVB00000000	SRR8980956	Isolated at University of Helsinki, Finland (1995)
89	UH	CB0025	Clostridium botulinum	CB-K-9E	E6	non-clinical	Finland	1995	SWVZ00000000	SRR8980972	Isolated at University of Helsinki, Finland (1995)
90	UH	CB0012	Clostridium botulinum	CB-K-36E	E6	non-clinical	Finland	1996	SWWD00000000	SRR8981008	Isolated at University of Helsinki, Finland (1996)
91	IFR	CB0209	Clostridium botulinum	Zenigamesawa	E3	non-clinical	Japan	before 1970	SWPI00000000	SRR8981266	P. Barrett, Unilever Research, UK (2014)
92	IFR	CB0314	Clostridium botulinum	IFR 16/277	E3	unknown	unknown	unknown	SXFN00000000	SRR8981414	Isolated at Institute of Food Research, Norwich, UK (2016)
93	UH	CB0053	Clostridium botulinum	CB-S-16E	E6	non-clinical	Finland	1997	SWUX00000000	SRR8980949	Isolated at University of Helsinki, Finland (1997)
94	UH	CB0054	Clostridium botulinum	CB-S-17E	E6	non-clinical	Finland	1997	SWUW00000000	SRR8980946	Isolated at University of Helsinki, Finland (1997)
95	UH	CB0051	Clostridium botulinum	CB-S-14E	E6	non-clinical	Finland	1997	SWUZ00000000	SRR8980950	Isolated at University of Helsinki, Finland (1997)
96	UH	CB0039	Clostridium botulinum	CB-K-32E	E6	non-clinical	Finland	1996	SWVL00000000	SRR8980963	Isolated at University of Helsinki, Finland (1996)
97	UH	CB0038	Clostridium botulinum	CB-K-31E	E6	non-clinical	Finland	1996	SWVM00000000	SRR8980962	Isolated at University of Helsinki, Finland (1996)
98	IFR	CB0133	Clostridium botulinum	IFR 12/029	E1	non-clinical	Hungary	2012	SWSB00000000	SRR8981354	Isolated at Institute of Food Research, Norwich, UK (2012)
99	UH	CB0030	Clostridium botulinum	CB-K-22E	E1	non-clinical	Finland	1996	SWVU00000000	SRR8980979	Isolated at University of Helsinki, Finland (1996)
100	IFR	CB0134	Clostridium botulinum	IFR 12/030	E1	non-clinical	Hungary	2012	SWSA00000000	SRR8981353	Isolated at Institute of Food Research, Norwich, UK (2012)
101	IFR	CB0055	Clostridium botulinum	IFR 18/008	NT	unknown	unknown	unknown	SWUV00000000	SRR8980947
102	IFR	CB0056	Clostridium botulinum	IFR 18/009	NT	unknown	unknown	unknown	SWUU00000000	SRR8980944
103	IFR	CB0011	Clostridium botulinum	IFR 18/005	NT	unknown	unknown	unknown	SWWE00000000	SRR8981009
104	IFR	CB0117	Clostridium botulinum	IFR 18/020	NT	unknown	unknown	unknown	SWSQ00000000	SRR8981287
105	IFR	CB0330	Clostridium botulinum	BL81	E1	unknown	unknown	unknown	SXFB00000000	SRR8981421	P. Barrett, Unilever Research, UK (2014)
106	IFR	CB0603	Clostridium botulinum	Beluga (2)	E1	foodborne	USA	1950	SXAC00000000	SRR8981597	J. Crowther, Unilever Research, UK (1981)
107	UH	CB0013	Clostridium botulinum	CB-K-37E	E1	non-clinical	Finland	1996	SWWC00000000	SRR8980971	Isolated at University of Helsinki, Finland (1996)
108	IFR	CB0187	Clostridium botulinum	Beluga	E1	foodborne	USA	1950	SWQC00000000	SRR8981336	P. Barrett, Unilever Research, UK (2014)
109	Genbank	CB1085	Clostridium botulinum	BoNT E Beluga	E1	foodborne	N/A	N/A	ACSC01	N/A
110	IFR	CB0062	Clostridium botulinum	IFR 18/013	NT	unknown	unknown	unknown	SWUO00000000	SRR8980937
111	IFR	CB0147	Clostridium botulinum	CDC 8359	E1	foodborne	USA	1992	SWRN00000000	SRR8981299	C. Hatheway, CDC, USA (1993)
112	IFR	CB0635	Clostridium botulinum	CDC 8359 (2)	E1	foodborne	USA	1992	SWYX00000000	SRR8981635	C. Hatheway, CDC, USA (1993)
113	IFR	CB0370	Clostridium botulinum	1304E	E1	unknown	unknown	unknown	SXDT00000000	SRR8981492	P. Barrett, Unilever Research, UK (2014)
114	IFR	CB0125	Clostridium botulinum	IFR 12/021	B4	non-clinical	UK	2012	SWSJ00000000	SRR8981284	Isolated at Institute of Food Research, Norwich, UK (2012)
115	IFR	CB0080	Clostridium botulinum	IFR 05/029	B4	non-clinical	UK	2005	SWTX00000000	SRR8980927	Isolated at Institute of Food Research, Norwich, UK (2005)
116	IFR	CB0387	Clostridium botulinum	IFR 18/097	B4	unknown	unknown	unknown	SXDJ00000000	SRR8981507
117	IFR	CB0313	Clostridium botulinum	IFR 18/068	B4	unknown	unknown	unknown	SXFO00000000	SRR8981415
118	IFR	CB0143	Clostridium botulinum	IFR 18/156	B4	unknown	unknown	unknown	SWRR00000000	SRR8981293
119	IFR	CB0144	Clostridium botulinum	IFR 18/157	B4	unknown	unknown	unknown	SWRQ00000000	SRR8981290
120	IFR	CB0477	Clostridium botulinum	IFR 18/130	B4	unknown	unknown	unknown	SXBD00000000	SRR8981535
121	IFR	CB0450	Clostridium botulinum	IFR 18/129	B4	unknown	unknown	unknown	SXBE00000000	SRR8981534
122	IFR	CB0533	Clostridium botulinum	IFR 18/135	B4	unknown	unknown	unknown	SXAY00000000	SRR8981536
123	IFR	CB0310	Clostridium botulinum	IFR 18/066	B4	unknown	unknown	unknown	SXFR00000000	SRR8981410
124	IFR	CB0503	Clostridium botulinum	IFR 18/133	B4	unknown	unknown	unknown	SXBA00000000	SRR8981538
125	IFR	CB0121	Clostridium botulinum	IFR 18/021	B4	unknown	unknown	unknown	SWSM00000000	SRR8981283
126	IFR	CB0357	Clostridium botulinum	IFR 18/083	B4	unknown	unknown	unknown	SXEG00000000	SRR8981522
127	IFR	CB0543	Clostridium botulinum	IFR 18/139	B4	unknown	unknown	unknown	SXAU00000000	SRR8981566
128	IFR	CB0485	Clostridium botulinum	IFR 18/131	B4	unknown	unknown	unknown	SXBC00000000	SRR8981532
129	IFR	CB0536	Clostridium botulinum	IFR 18/137	B4	unknown	unknown	unknown	SXAW00000000	SRR8981530
130	IFR	CB0535	Clostridium botulinum	IFR 18/136	B4	unknown	unknown	unknown	SXAX00000000	SRR8981537
131	IFR	CB0081	Clostridium botulinum	IFR 05/030	B4	non-clinical	UK	2005	SWTW00000000	SRR8980928	Isolated at Institute of Food Research, Norwich, UK (2005)
132	IFR	CB0084	Clostridium botulinum	IFR 05/033	B4	non-clinical	UK	2005	SWTT00000000	SRR8980916	Isolated at Institute of Food Research, Norwich, UK (2005)
133	IFR	CB0085	Clostridium botulinum	IFR 05/035	B4	non-clinical	UK	2005	SWTS00000000	SRR8980915	Isolated at Institute of Food Research, Norwich, UK (2005)
134	IFR	CB0083	Clostridium botulinum	IFR 05/032	B4	non-clinical	UK	2005	SWTU00000000	SRR8980917	Isolated at Institute of Food Research, Norwich, UK (2005)
135	IFR	CB0082	Clostridium botulinum	IFR 05/031	B4	non-clinical	UK	2005	SWTV00000000	SRR8980929	Isolated at Institute of Food Research, Norwich, UK (2005)
136	IFR	CB0079	Clostridium botulinum	IFR 05/027	B4	non-clinical	UK	2005	SWTY00000000	SRR8980926	Isolated at Institute of Food Research, Norwich, UK (2005)
137	IFR	CB0078	Clostridium botulinum	IFR 05/026	B4	non-clinical	UK	2005	SWTZ00000000	SRR8980925	Isolated at Institute of Food Research, Norwich, UK (2005)
138	IFR	CB0077	Clostridium botulinum	IFR 05/025	B4	non-clinical	UK	2005	SWUA00000000	SRR8980924	Isolated at Institute of Food Research, Norwich, UK (2005)
139	IFR	CB0642	Clostridium botulinum	BL87/4 (NT)	NT	foodborne	Iceland	1983	SWYQ00000000	SRR8981641	A. East, Institute of Food Research, UK (1993)
140	IFR	CB0639	Clostridium botulinum	VPI 2093-1 (NT)	NT	unknown	USA	unknown	SWYT00000000	SRR8981646	A. East, Institute of Food Research, UK (1993)
141	IFR	CB0627	Clostridium botulinum	CDC 4627 U-1 (NT)	NT	foodborne	Iceland	1983	SWZF00000000	SRR8981629	C. Hatheway, CDC, USA (1987)
142	IFR	CB0398	Clostridium botulinum	BL87/04NT	NT	unknown	unknown	unknown	SXCY00000000	SRR8981463	Isolated at Institute of Food Research, Norwich, UK. (non-toxic variant)
143	IFR	CB0598	Clostridium botulinum	IFR 18/163	NT	unknown	unknown	unknown	SXAH00000000	SRR8981602
144	IFR	CB0397	Clostridium botulinum	BL81/27NT	NT	unknown	unknown	unknown	SXCZ00000000	SRR8981468	Isolated at Institute of Food Research, Norwich, UK. (non-toxic variant)
145	IFR	CB0139	Clostridium botulinum	IFR 12/037	B4	non-clinical	Poland	2012	SWRV00000000	SRR8981297	Isolated at Institute of Food Research, Norwich, UK (2012)
146	IFR	CB0138	Clostridium botulinum	IFR 12/036	B4	non-clinical	Poland	2012	SWRW00000000	SRR8981296	Isolated at Institute of Food Research, Norwich, UK (2012)
147	UH	CB0065	Clostridium botulinum	ATCC 17844	B4	unknown	unknown	unknown	SWUL00000000	SRR8980938	ATCC
148	IFR	CB0119	Clostridium botulinum	IFR 18/155	B4	unknown	unknown	unknown	SWSO00000000	SRR8981289
149	IFR	CB0672	Clostridium botulinum	IFR 18/160	B4	unknown	unknown	unknown	SWXM00000000	SRR8981581
150	IFR	CB0628	Clostridium botulinum	2129B	B4	unknown	France	1950s	SWZE00000000	SRR8981628	V. Scott, National Food Processors Association, USA (1990)
151	IFR	CB0116	Clostridium botulinum	IFR 06/008	F6	non-clinical	Canada	2006	SWSR00000000	SRR8980980	Isolated at Institute of Food Research, Norwich, UK (2006)
152	IFR	CB0115	Clostridium botulinum	IFR 06/007	F6	non-clinical	Canada	2006	SWSS00000000	SRR8980981	Isolated at Institute of Food Research, Norwich, UK (2006)
153	IFR	CB0114	Clostridium botulinum	IFR 06/006	F6	non-clinical	Canada	2006	SWST00000000	SRR8980988	Isolated at Institute of Food Research, Norwich, UK (2006)
154	IFR	CB0106	Clostridium botulinum	IFR 06/001	F6	non-clinical	Canada	2006	SWSX00000000	SRR8980984	Isolated at Institute of Food Research, Norwich, UK (2006)
155	IFR	CB0113	Clostridium botulinum	IFR 06/005	F6	non-clinical	Canada	2006	SWSU00000000	SRR8980989	Isolated at Institute of Food Research, Norwich, UK (2006)
156	IFR	CB0265	Clostridium botulinum	Hobbs FT10	F6	non-clinical	UK	1970s	SWNL00000000	SRR8981363	P. Barrett, Unilever Research, UK (2014)
157	IFR	CB0271	Clostridium botulinum	IFR 18/162	NT	unknown	unknown	unknown	SWNG00000000	SRR8981375
158	IFR	CB0620	Clostridium botulinum	Craig 610 (2)	F6	non-clinical	USA	1965	SWZL00000000	SRR8981620	J. Crowther, Unilever Research, UK (1986)
159	IFR	CB0360	Clostridium botulinum	IFR 18/086	F6	unknown	unknown	unknown	SXED00000000	SRR8981521
160	IFR	CB0388	Clostridium botulinum	Craig 610	F6	non-clinical	USA	1965	SXDI00000000	SRR8981500	P. Barrett, Unilever Research, UK (2014)
161	Genbank	CB1140	Clostridium botulinum	DB-2	B4	non-clinical	N/A	N/A	JQOJ01	N/A
162	IFR	CB0367	Clostridium botulinum	VPI 7943	F6	foodborne	USA	1966	SXDW00000000	SRR8981495	P. Barrett, Unilever Research, UK (2014)
163	Genbank	CB1015	Clostridium botulinum	202F	F6	non-clinical	N/A	N/A	CP006903.1, plasmid CP006904.1	N/A
164	Genbank	CB1052	Clostridium botulinum	ATCC 23387	F6	non-clinical	N/A	N/A	LGII01	N/A
165	IFR	CB0195	Clostridium botulinum	Eklund 202F	F6	non-clinical	USA	1965	SWPV00000000	SRR8981324	P. Barrett, Unilever Research, UK (2014)
166	IFR	CB0619	Clostridium botulinum	Eklund 202F (2)	F6	non-clinical	USA	1965	SWZM00000000	SRR8981619	J. Crowther, Unilever Research, UK (1986)
167	IFR	CB0145	Clostridium botulinum	CDC 706	B4	foodborne	USA	1977	SWRP00000000	SRR8981291	C. Hatheway, CDC, USA (1993)
168	IFR	CB0626	Clostridium botulinum	5900 A-T-A-3	B4	foodborne	Italy	1986	SWZG00000000	SRR8981630	C. Hatheway, CDC, USA (1987)
169	IFR	CB0632	Clostridium botulinum	CDC 5900	B4	foodborne	Italy	1986	SWZA00000000	SRR8981632	C. Hatheway, CDC, USA (1993)
170	IFR	CB0638	Clostridium botulinum	Kapchunka B9 (2)	B4	foodborne	USA	1981	SWYU00000000	SRR8981645	V. Scott, National Food Processors Association, USA (1992)
171	IFR	CB0636	Clostridium botulinum	Kapchunka B2	B4	foodborne	USA	1981	SWYW00000000	SRR8981643	V. Scott, National Food Processors Association, USA (1992)
172	IFR	CB0148	Clostridium botulinum	Kapchunka B9	B4	foodborne	USA	1981	SWRM00000000	SRR8981275	V. Scott, National Food Processors Association, USA (1992)
173	Genbank	CB1160	Clostridium botulinum	KAPB-3	B4	foodborne	N/A	N/A	JQOK01	N/A
174	IFR	CB0637	Clostridium botulinum	Kapchunka B5	B4	foodborne	USA	1981	SWYV00000000	SRR8981644	V. Scott, National Food Processors Association, USA (1992)
175	PHE	CB0123	Clostridium botulinum	H050880797	B4	foodborne	Poland	2005	SWSL00000000	SRR8981282	K. Grant, HPA Colindale, UK (2006)
176	IFR	CB0146	Clostridium botulinum	CDC 3897	B4	unknown	Iceland	1981	SWRO00000000	SRR8981298	C. Hatheway, CDC, USA (1993)
177	IFR	CB0622	Clostridium botulinum	CDC 3875	B4	foodborne	Iceland	1981	SWZJ00000000	SRR8981618	C. Hatheway, CDC, USA (1987)
178	IFR	CB0211	Clostridium botulinum	IFR 18/033	NT	unknown	unknown	unknown	SWPG00000000	SRR8981268
179	IFR	CB0075	Clostridium botulinum	IFR 05/022	B4	non-clinical	Canada	2005	SWUC00000000	SRR8980922	Isolated at Institute of Food Research, Norwich, UK (2005)
180	IFR	CB0074	Clostridium botulinum	IFR 05/021	B4	non-clinical	Canada	2005	SWUD00000000	SRR8980921	Isolated at Institute of Food Research, Norwich, UK (2005)
181	IFR	CB0076	Clostridium botulinum	IFR 05/023	B4	non-clinical	Canada	2005	SWUB00000000	SRR8980923	Isolated at Institute of Food Research, Norwich, UK (2005)
182	IFR	CB0616	Clostridium botulinum	Colworth 151 (2)	B4	non-clinical	Norway	1970s	SWZP00000000	SRR8981624	J. Crowther, Unilever Research, UK (1986)
183	IFR	CB0179	Clostridium botulinum	Eklund 17B	B4	non-clinical	USA	1965	SWQK00000000	SRR8981309	P. Barrett, Unilever Research, UK (2014)
184	IFR	CB0070	Clostridium botulinum	IFR 05/024	B4	non-clinical	Canada	2005	SWUG00000000	SRR8980931	Isolated at Institute of Food Research, Norwich, UK (2005)
185	IFR	CB0268	Clostridium botulinum	Eklund 17B (2)	B4	non-clinical	USA	1965	SWNJ00000000	SRR8981361	P. Barrett, Unilever Research, UK (2014)
186	IFR	CB0597	Clostridium botulinum	Eklund 17B (3)	B4	non-clinical	USA	1965	SXAI00000000	SRR8981601	J. Crowther, Unilever Research, UK (1981)
187	IFR	CB0395	Clostridium botulinum	BL81/22NT	NT	unknown	unknown	unknown	SXDB00000000	SRR8981466	Isolated at Institute of Food Research, Norwich, UK. (non-toxic variant)
188	Genbank	CB1078	Clostridium botulinum	B str. Eklund 17B(NRP)	B4	non-clinical	N/A	N/A	FR745875.1, plasmid FR745876.1	N/A
189	IFR	CB0278	Clostridium botulinum	IFR 18/056	B4	unknown	unknown	unknown	SWNA00000000	SRR8981377
190	IFR	CB0419	Clostridium botulinum	CN 7243	B4	unknown	unknown	unknown	SXCG00000000	SRR8981545	P. Barrett, Unilever Research, UK (2014)
191	IFR	CB0607	Clostridium botulinum	Eklund 17B (4)	B4	non-clinical	USA	1965	SWZY00000000	SRR8981614	NCIMB, UK (1981)
192	IFR	CB0374	Clostridium botulinum	IFR 18/093	B4	unknown	unknown	unknown	SXDQ00000000	SRR8981497
193	IFR	CB0359	Clostridium botulinum	IFR 18/085	B4	unknown	unknown	unknown	SXEE00000000	SRR8981520
194	Genbank	CB1146	Clostridium botulinum	Eklund 17B	B4	non-clinical	N/A	N/A	CP001056.1, plasmid CP001057.1	N/A
195	IFR	CB0281	Clostridium botulinum	Eklund 2B	B4	non-clinical	USA	1965	SXGO00000000	SRR8981453	P. Barrett, Unilever Research, UK (2014)
196	IFR	CB0612	Clostridium botulinum	Eklund 2B (2)	B4	non-clinical	USA	1965	SWZT00000000	SRR8981609	J. Crowther, Unilever Research, UK (1983)
197	IFR	CB0249	Clostridium botulinum	Colworth 151	B4	non-clinical	Norway	1970	SWNV00000000	SRR8981387	P. Barrett, Unilever Research, UK (2014)
198	IFR	CB0073	Clostridium botulinum	IFR 05/020	B4	non-clinical	Canada	2005	SWUE00000000	SRR8980920	Isolated at Institute of Food Research, Norwich, UK (2005)
199	Genbank	CB1113	Clostridium botulinum	CDC66177	E9	non-clinical	N/A	N/A	ALYJ01	N/A
200	IFR	CB0063	Clostridium botulinum	IFR 18/014	NT	unknown	unknown	unknown	SWUN00000000	SRR8980936
201	IFR	CB0514	Clostridium botulinum	IFR 18/134	NT	unknown	unknown	unknown	SXAZ00000000	SRR8981539
202	IFR	CB0434	Clostridium botulinum	IFR 18/120	NT	unknown	unknown	unknown	SXBS00000000	SRR8981556
203	IFR	CB0546	Clostridium botulinum	IFR 18/140	NT	unknown	unknown	unknown	SXAT00000000	SRR8981567
204	IFR	CB0431	Clostridium botulinum	IFR 18/118	NT	unknown	unknown	unknown	SXBV00000000	SRR8981553
205	IFR	CB0443	Clostridium botulinum	IFR 18/127	NT	unknown	unknown	unknown	SXBJ00000000	SRR8981516
206	IFR	CB0600	Clostridium botulinum	Hobbs FT50(NT)	NT	unknown	unknown	unknown	SXAF00000000	SRR8981604	Isolated at Institute of Food Research, Norwich, UK. (non-toxic variant)
207	IFR	CB0599	Clostridium botulinum	Hobbs FT50	B4	non-clinical	UK	1960s	SXAG00000000	SRR8981603	J. Crowther, Unilever Research, UK (1981)
208	IFR	CB0396	Clostridium botulinum	BL81/23NT	NT	unknown	unknown	unknown	SXDA00000000	SRR8981469	Isolated at Institute of Food Research, Norwich, UK. (non-toxic variant)
N/A	IFR	CB0208	Clostridium botulinum	IFR 18/047	NT	unknown	unknown	unknown	SWPJ00000000	SRR8981265
N/A	IFR	CB0295	Clostridium botulinum	IFR 18/060	NT	unknown	unknown	unknown	SXGB00000000	SRR8981449
