# Supplementary material for: Pan-Genomic Analysis of Clostridium botulinum Group II (Non-Proteolytic C. botulinum) Associated with Foodborne Botulism and Isolated from the Environment
Source: Toxins (Basel). 2020 May 8;12(5):306. doi: 10.3390/toxins12050306 (PMC7291236; doi:10.3390/toxins12050306)
Supplement: Supplementary file 1 [file toxins-12-00306-s001.zip › toxins-766361 sp/Supplementary Table S2 5.5.2020.xlsx]

## Sheet: ToxB group2 subtype
treeorder	Node names	Isolate	toxin	source	toxB	Foodborne	Infant	Non-clin	Wound	this study	ha/orfx	0
1	CB0622	CDC 3875	B4	foodborne	B4	foodborne	N/A	N/A	N/A	thisstudy	ha	1
2	CB0626	5900 A-T-A-3	B4	foodborne	B4	foodborne	N/A	N/A	N/A	thisstudy	ha	2
3	CB0628	2129B	B4	unknown	B4	N/A	N/A	N/A	N/A	thisstudy	ha	3
4	CB0632	CDC 5900	B4	foodborne	B4	foodborne	N/A	N/A	N/A	thisstudy	ha	4
5	CB0543	IFR 18/139	B4	unknown	B4	N/A	N/A	N/A	N/A	thisstudy	ha	5
6	CB0599	Hobbs FT50	B4	non-clinical	B4	N/A	N/A	non-clinical	N/A	thisstudy	ha	6
7	CB0535	IFR 18/136	B4	unknown	B4	N/A	N/A	N/A	N/A	thisstudy	ha	7
8	CB0536	IFR 18/137	B4	unknown	B4	N/A	N/A	N/A	N/A	thisstudy	ha	8
9	CB0503	IFR 18/133	B4	unknown	B4	N/A	N/A	N/A	N/A	thisstudy	ha	9
10	CB0533	IFR 18/135	B4	unknown	B4	N/A	N/A	N/A	N/A	thisstudy	ha	10
11	CB0477	IFR 18/130	B4	unknown	B4	N/A	N/A	N/A	N/A	thisstudy	ha	11
12	CB0485	IFR 18/131	B4	unknown	B4	N/A	N/A	N/A	N/A	thisstudy	ha	12
13	CB0387	IFR 18/097	B4	unknown	B4	N/A	N/A	N/A	N/A	thisstudy	ha	13
14	CB0450	IFR 18/129	B4	unknown	B4	N/A	N/A	N/A	N/A	thisstudy	ha	14
15	CB0313	IFR 18/068	B4	unknown	B4	N/A	N/A	N/A	N/A	thisstudy	ha	15
16	CB0357	IFR 18/083	B4	unknown	B4	N/A	N/A	N/A	N/A	thisstudy	ha	16
17	CB0310	IFR 18/066	B4	unknown	B4	N/A	N/A	N/A	N/A	thisstudy	ha	17
18	CB0146	CDC 3897	B4	unknown	B4	N/A	N/A	N/A	N/A	thisstudy	ha	18
19	CB0144	IFR 18/157	B4	unknown	B4	N/A	N/A	N/A	N/A	thisstudy	ha	19
20	CB0143	IFR 18/156	B4	unknown	B4	N/A	N/A	N/A	N/A	thisstudy	ha	20
21	CB0139	IFR 12/037	B4	non-clinical	B4	N/A	N/A	non-clinical	N/A	thisstudy	ha	21
22	CB0065	ATCC 17844	B4	unknown	B4	N/A	N/A	N/A	N/A	thisstudy	ha	22
23	CB0121	IFR 18/021	B4	unknown	B4	N/A	N/A	N/A	N/A	thisstudy	ha	23
24	CB0123	H050880797	B4	foodborne	B4	foodborne	N/A	N/A	N/A	thisstudy	ha	24
25	CB0125	IFR 12/021	B4	non-clinical	B4	N/A	N/A	non-clinical	N/A	thisstudy	ha	25
26	CB0138	IFR 12/036	B4	non-clinical	B4	N/A	N/A	non-clinical	N/A	thisstudy	ha	26
27	CB0085	IFR 05/035	B4	non-clinical	B4	N/A	N/A	non-clinical	N/A	thisstudy	ha	27
28	CB0119	IFR 18/155	B4	unknown	B4	N/A	N/A	N/A	N/A	thisstudy	ha	28
29	CB0083	IFR 05/032	B4	non-clinical	B4	N/A	N/A	non-clinical	N/A	thisstudy	ha	29
30	CB0084	IFR 05/033	B4	non-clinical	B4	N/A	N/A	non-clinical	N/A	thisstudy	ha	30
31	CB0081	IFR 05/030	B4	non-clinical	B4	N/A	N/A	non-clinical	N/A	thisstudy	ha	31
32	CB0082	IFR 05/031	B4	non-clinical	B4	N/A	N/A	non-clinical	N/A	thisstudy	ha	32
33	CB0079	IFR 05/027	B4	non-clinical	B4	N/A	N/A	non-clinical	N/A	thisstudy	ha	33
34	CB0080	IFR 05/029	B4	non-clinical	B4	N/A	N/A	non-clinical	N/A	thisstudy	ha	34
35	CB0077	IFR 05/025	B4	non-clinical	B4	N/A	N/A	non-clinical	N/A	thisstudy	ha	35
36	CB0078	IFR 05/026	B4	non-clinical	B4	N/A	N/A	non-clinical	N/A	thisstudy	ha	36
37	CB0672	IFR 18/160	B4	unknown	B4	N/A	N/A	N/A	N/A	thisstudy	ha	37
38	CB1078	B str. Eklund 17B(NRP)	B4	non-clinical	B4	N/A	N/A	non-clinical	N/A	genbank	ha	38
39	CB1146	Eklund 17B	B4	non-clinical	B4	N/A	N/A	non-clinical	N/A	genbank	ha	39
40	CB0616	Colworth 151 (2)	B4	non-clinical	B4	N/A	N/A	non-clinical	N/A	thisstudy	ha	40
41	CB0612	Eklund 2B (2)	B4	non-clinical	B4	N/A	N/A	non-clinical	N/A	thisstudy	ha	41
42	CB0607	Eklund 17B (4)	B4	non-clinical	B4	N/A	N/A	non-clinical	N/A	thisstudy	ha	42
43	CB0419	CN 7243	B4	unknown	B4	N/A	N/A	N/A	N/A	thisstudy	ha	43
44	CB0597	Eklund 17B (3)	B4	non-clinical	B4	N/A	N/A	non-clinical	N/A	thisstudy	ha	44
45	CB0281	Eklund 2B	B4	non-clinical	B4	N/A	N/A	non-clinical	N/A	thisstudy	ha	45
46	CB0359	IFR 18/085	B4	unknown	B4	N/A	N/A	N/A	N/A	thisstudy	ha	46
47	CB0374	IFR 18/093	B4	unknown	B4	N/A	N/A	N/A	N/A	thisstudy	ha	47
48	CB0268	Eklund 17B (2)	B4	non-clinical	B4	N/A	N/A	non-clinical	N/A	thisstudy	ha	48
49	CB0278	IFR 18/056	B4	unknown	B4	N/A	N/A	N/A	N/A	thisstudy	ha	49
50	CB0179	Eklund 17B	B4	non-clinical	B4	N/A	N/A	non-clinical	N/A	thisstudy	ha	50
51	CB0249	Colworth 151	B4	non-clinical	B4	N/A	N/A	non-clinical	N/A	thisstudy	ha	51
52	CB0076	IFR 05/023	B4	non-clinical	B4	N/A	N/A	non-clinical	N/A	thisstudy	ha	52
53	CB0075	IFR 05/022	B4	non-clinical	B4	N/A	N/A	non-clinical	N/A	thisstudy	ha	53
54	CB0074	IFR 05/021	B4	non-clinical	B4	N/A	N/A	non-clinical	N/A	thisstudy	ha	54
55	CB0073	IFR 05/020	B4	non-clinical	B4	N/A	N/A	non-clinical	N/A	thisstudy	ha	55
56	CB0070	IFR 05/024	B4	non-clinical	B4	N/A	N/A	non-clinical	N/A	thisstudy	ha	56
57	toxB4_ABM73987	B4	reference	reference	B4	reference	reference	reference	reference	genbank	reference	57
58	CB1140	DB-2	B4	non-clinical	B4	N/A	N/A	non-clinical	N/A	genbank	ha	58
59	CB1160	KAPB-3	B4	foodborne	B4	foodborne	N/A	N/A	N/A	genbank	ha	59
60	CB0638	Kapchunka B9 (2)	B4	foodborne	B4	foodborne	N/A	N/A	N/A	thisstudy	ha	60
61	CB0637	Kapchunka B5	B4	foodborne	B4	foodborne	N/A	N/A	N/A	thisstudy	ha	61
62	CB0636	Kapchunka B2	B4	foodborne	B4	foodborne	N/A	N/A	N/A	thisstudy	ha	62
63	CB0148	Kapchunka B9	B4	foodborne	B4	foodborne	N/A	N/A	N/A	thisstudy	ha	63
64	CB0145	CDC 706	B4	foodborne	B4	foodborne	N/A	N/A	N/A	thisstudy	ha	64
65	toxB2_BAC22064	B2	reference	reference	B2	reference	reference	reference	reference	genbank	reference	65
66	toxB6_BAF91946	B6	reference	reference	B6	reference	reference	reference	reference	genbank	reference	66
67	toxB3_ABM73977	B3	reference	reference	B3	reference	reference	reference	reference	genbank	reference	67
68	toxB8_AFN61309	B8	reference	reference	B8	reference	reference	reference	reference	genbank	reference	68
69	toxB1_ACA46990	B1	reference	reference	B1	reference	reference	reference	reference	genbank	reference	69
70	toxB5_ACQ51206	B5	reference	reference	B5	reference	reference	reference	reference	genbank	reference	70
71	toxB7_AFD33678	B7	reference	reference	B7	reference	reference	reference	reference	genbank	reference	71

## Sheet: ToxE group2 subtype
treeorder	Node names	Isolate	toxin	source	toxE	Foodborne	Infant	Non-clin	Wound	this study	ha/orfX	0
1	CB0634	CDC 8073	E2	foodborne	E2	foodborne	N/A	N/A	N/A	thisstudy	orfX	1
2	CB1091	CDC 5247	E2	unknown	E2	N/A	N/A	N/A	N/A	genbank	orfX	2
3	CB0221	IFR 18/159	E2	unknown	E2	N/A	N/A	N/A	N/A	thisstudy	orfX	3
4	toxE2_EF028404	reference	E2	reference	E2	reference	reference	reference	reference	genbank	reference	4
5	CB1088	CB11/1-1	E1	foodborne	E1	foodborne	N/A	N/A	N/A	genbank	orfX	30
6	CB1157	Hazen	E1	foodborne	E1	foodborne	N/A	N/A	N/A	genbank	orfX	31
7	CB0187	Beluga	E1	foodborne	E1	foodborne	N/A	N/A	N/A	thisstudy	orfX	32
8	CB0133	IFR 12/029	E1	non-clinical	E1	N/A	N/A	non-clinical	N/A	thisstudy	orfX	10
9	CB1093	CDC KA-95B	E1	unknown	E1	N/A	N/A	N/A	N/A	genbank	orfX	33
10	CB1059	ATCC 9564	E1	foodborne	E1	foodborne	N/A	N/A	N/A	genbank	orfX	35
11	CB0633	CDC 7854	E1	foodborne	E1	foodborne	N/A	N/A	N/A	thisstudy	orfX	22
12	CB0603	Beluga (2)	E1	foodborne	E1	foodborne	N/A	N/A	N/A	thisstudy	orfX	34
13	CB0330	BL81	E1	unknown	E1	N/A	N/A	N/A	N/A	thisstudy	orfX	24
14	CB0237	Colworth BL129	E1	unknown	E1	N/A	N/A	N/A	N/A	thisstudy	orfX	25
15	CB0234	56	E1	unknown	E1	N/A	N/A	N/A	N/A	thisstudy	orfX	37
16	CB0227	2581	E1	unknown	E1	N/A	N/A	N/A	N/A	thisstudy	orfX	15
17	CB0216	4318/63	E1	unknown	E1	N/A	N/A	N/A	N/A	thisstudy	orfX	8
18	CB0210	Frederiksberg	E1	foodborne	E1	foodborne	N/A	N/A	N/A	thisstudy	orfX	9
19	CB0028	CB-K-20E	E1	non-clinical	E1	N/A	N/A	non-clinical	N/A	thisstudy	orfX	17
20	toxE1_CAA43999	reference	E1	reference	E1	reference	reference	reference	reference	genbank	reference	5
21	CB0032	CB-K-24E	E1	non-clinical	E1	N/A	N/A	non-clinical	N/A	thisstudy	orfX	18
22	CB1188	Prevot-Ped-4	E1	unknown	E1	N/A	N/A	N/A	N/A	genbank	orfX	6
23	CB1187	Prevot Ped 1	E1	non-clinical	E1	N/A	N/A	non-clinical	N/A	genbank	orfX	7
24	CB0134	IFR 12/030	E1	non-clinical	E1	N/A	N/A	non-clinical	N/A	thisstudy	orfX	21
25	CB1158	K15	E1	foodborne	E1	foodborne	N/A	N/A	N/A	genbank	orfX	19
26	CB1085	BoNT E Beluga	E1	foodborne	E1	foodborne	N/A	N/A	N/A	genbank	orfX	23
27	CB1047	ATCC 17786	E1	unknown	E1	N/A	N/A	N/A	N/A	genbank	orfX	13
28	CB0608	Hazen 36208	E1	foodborne	E1	foodborne	N/A	N/A	N/A	thisstudy	orfX	11
29	CB0531	H113700579	E1	foodborne	E1	foodborne	N/A	N/A	N/A	thisstudy	orfX	12
30	CB0239	Colworth BL134	E1	unknown	E1	N/A	N/A	N/A	N/A	thisstudy	orfX	36
31	CB0236	Colworth BL128	E1	unknown	E1	N/A	N/A	N/A	N/A	thisstudy	orfX	14
32	CB0233	455	E1	unknown	E1	N/A	N/A	N/A	N/A	thisstudy	orfX	26
33	CB0223	1605	E1	non-clinical	E1	N/A	N/A	non-clinical	N/A	thisstudy	orfX	38
34	CB0215	IFR 18/158	E1	unknown	E1	N/A	N/A	N/A	N/A	thisstudy	orfX	20
35	CB0030	CB-K-22E	E1	non-clinical	E1	N/A	N/A	non-clinical	N/A	thisstudy	orfX	28
36	CB0027	CB-K-19E	E1	non-clinical	E1	N/A	N/A	non-clinical	N/A	thisstudy	orfX	40
37	CB0026	CB-K-16E	E1	non-clinical	E1	N/A	N/A	non-clinical	N/A	thisstudy	orfX	29
38	CB0029	CB-K-21E	E1	non-clinical	E1	N/A	N/A	non-clinical	N/A	thisstudy	orfX	42
39	CB0031	CB-K-23E	E1	non-clinical	E1	N/A	N/A	non-clinical	N/A	thisstudy	orfX	39
40	CB0033	CB-K-25E	E1	non-clinical	E1	N/A	N/A	non-clinical	N/A	thisstudy	orfX	16
41	CB0035	CB-K-27E	E1	non-clinical	E1	N/A	N/A	non-clinical	N/A	thisstudy	orfX	43
42	CB0036	CB-K-28E	E1	non-clinical	E1	N/A	N/A	non-clinical	N/A	thisstudy	orfX	27
43	CB0037	CB-K-29E	E1	non-clinical	E1	N/A	N/A	non-clinical	N/A	thisstudy	orfX	44
44	CB0040	CB-K-33E	E1	non-clinical	E1	N/A	N/A	non-clinical	N/A	thisstudy	orfX	45
45	CB0041	CB-K-34E	E1	non-clinical	E1	N/A	N/A	non-clinical	N/A	thisstudy	orfX	46
46	CB0044	CB-K-41E	E1	non-clinical	E1	N/A	N/A	non-clinical	N/A	thisstudy	orfX	47
47	CB0045	CB-K-43E	E1	non-clinical	E1	N/A	N/A	non-clinical	N/A	thisstudy	orfX	48
48	CB0048	CB-K-46E	E1	non-clinical	E1	N/A	N/A	non-clinical	N/A	thisstudy	orfX	49
49	CB0049	CB-S-3E	E1	non-clinical	E1	N/A	N/A	non-clinical	N/A	thisstudy	orfX	50
50	CB0058	CB-S-23E	E1	non-clinical	E1	N/A	N/A	non-clinical	N/A	thisstudy	orfX	51
51	CB0059	CB-S-24E	E1	non-clinical	E1	N/A	N/A	non-clinical	N/A	thisstudy	orfX	52
52	CB0013	CB-K-37E	E1	non-clinical	E1	N/A	N/A	non-clinical	N/A	thisstudy	orfX	41
53	CB0147	CDC 8359	E1	foodborne	E1	foodborne	N/A	N/A	N/A	thisstudy	orfX	53
54	CB0635	CDC 8359 (2)	E1	foodborne	E1	foodborne	N/A	N/A	N/A	thisstudy	orfX	54
55	CB0124	NCTC 8266	E1	foodborne	E1	foodborne	N/A	N/A	N/A	thisstudy	orfX	55
56	CB1181	NCTC 8550	E1	foodborne	E1	foodborne	N/A	N/A	N/A	genbank	orfX	56
57	CB1180	NCTC 8266	E1	foodborne	E1	foodborne	N/A	N/A	N/A	genbank	orfX	57
58	CB1164	L-572	E1	non-clinical	E1	N/A	N/A	non-clinical	N/A	genbank	orfX	58
59	CB0207	Saroma	E1	non-clinical	E1	N/A	N/A	non-clinical	N/A	thisstudy	orfX	59
60	CB0355	SAR	E1	unknown	E1	N/A	N/A	N/A	N/A	thisstudy	orfX	60
61	CB0412	IFR 18/112	E1	unknown	E1	N/A	N/A	N/A	N/A	thisstudy	orfX	61
62	CB0495	IFR 18/132	E1	unknown	E1	N/A	N/A	N/A	N/A	thisstudy	orfX	62
63	CB0370	1304E	E1	unknown	E1	N/A	N/A	N/A	N/A	thisstudy	orfX	63
64	CB1064	Alaska E43	E3	foodborne	E3	foodborne	N/A	N/A	N/A	genbank	orfX	64
65	CB1159	K3	E3	foodborne	E3	foodborne	N/A	N/A	N/A	genbank	orfX	65
66	CB1178	NCTC 11219	E3	foodborne	E3	foodborne	N/A	N/A	N/A	genbank	orfX	66
67	CB1189	Prevot R81-3A	E3	unknown	E3	N/A	N/A	N/A	N/A	genbank	orfX	67
68	CB0400	IFR 18/104	E3	unknown	E3	N/A	N/A	N/A	N/A	thisstudy	orfX	71
69	CB0604	Foster B96	E3	foodborne	E3	foodborne	N/A	N/A	N/A	thisstudy	orfX	72
70	CB0361	EK	E3	unknown	E3	N/A	N/A	N/A	N/A	thisstudy	orfX	69
71	CB0372	11219	E3	unknown	E3	N/A	N/A	N/A	N/A	thisstudy	orfX	70
72	CB0308	Messaney	E3	foodborne	E3	foodborne	N/A	N/A	N/A	thisstudy	orfX	68
73	CB0064	IFR 02/050	E3	unknown	E3	N/A	N/A	N/A	N/A	thisstudy	orfX	75
74	CB0213	Lake Erie 4609	E3	non-clinical	E3	N/A	N/A	non-clinical	N/A	thisstudy	orfX	73
75	CB0206	Abashiri	E3	non-clinical	E3	N/A	N/A	non-clinical	N/A	thisstudy	orfX	74
76	CB0047	CB-K-45E	E3	non-clinical	E3	N/A	N/A	non-clinical	N/A	thisstudy	orfX	76
77	CB0046	CB-K-44E	E3	non-clinical	E3	N/A	N/A	non-clinical	N/A	thisstudy	orfX	77
78	CB0043	CB-K-40E	E3	non-clinical	E3	N/A	N/A	non-clinical	N/A	thisstudy	orfX	78
79	CB0042	CB-K-38E	E3	non-clinical	E3	N/A	N/A	non-clinical	N/A	thisstudy	orfX	79
80	CB0024	CB-K-3E	E3	non-clinical	E3	N/A	N/A	non-clinical	N/A	thisstudy	orfX	80
81	CB0014	CB-K-39E	E3	non-clinical	E3	N/A	N/A	non-clinical	N/A	thisstudy	orfX	81
82	toxE3_ABM73980	reference	E3	reference	E3	reference	reference	reference	reference	genbank	reference	82
83	CB0621	Dolman VH	E3	foodborne	E3	foodborne	N/A	N/A	N/A	thisstudy	orfX	83
84	CB1017	211	E3	non-clinical	E3	N/A	N/A	non-clinical	N/A	genbank	orfX	84
85	CB0617	Prevot P34 (2)	E3	non-clinical	E3	N/A	N/A	non-clinical	N/A	thisstudy	orfX	85
86	CB0282	Prevot P34	E3	non-clinical	E3	N/A	N/A	non-clinical	N/A	thisstudy	orfX	86
87	CB0136	IFR 12/034	E3	non-clinical	E3	N/A	N/A	non-clinical	N/A	thisstudy	orfX	87
88	CB0135	IFR 12/033	E3	non-clinical	E3	N/A	N/A	non-clinical	N/A	thisstudy	orfX	88
89	CB0128	IFR 12/024	E3	non-clinical	E3	N/A	N/A	non-clinical	N/A	thisstudy	orfX	89
90	CB0127	IFR 12/023	E3	non-clinical	E3	N/A	N/A	non-clinical	N/A	thisstudy	orfX	90
91	CB0209	Zenigamesawa	E3	non-clinical	E3	N/A	N/A	non-clinical	N/A	thisstudy	orfX	91
92	CB0314	IFR 16/277	E3	unknown	E3	N/A	N/A	N/A	N/A	thisstudy	orfX	92
93	CB0229	825	E3	non-clinical	E3	N/A	N/A	non-clinical	N/A	thisstudy	orfX	93
94	CB1081	Bac-01-03998	E3	non-clinical	E3	N/A	N/A	non-clinical	N/A	genbank	orfX	94
95	toxE7_AER11391	reference	E7	reference	E7	reference	reference	reference	reference	genbank	reference	95
96	toxE6_CAM91125	reference	E6	reference	E6	reference	reference	reference	reference	genbank	reference	96
97	CB0039	CB-K-32E	E6	non-clinical	E6	N/A	N/A	non-clinical	N/A	thisstudy	orfX	97
98	CB0038	CB-K-31E	E6	non-clinical	E6	N/A	N/A	non-clinical	N/A	thisstudy	orfX	98
99	CB0012	CB-K-36E	E6	non-clinical	E6	N/A	N/A	non-clinical	N/A	thisstudy	orfX	102
100	CB0025	CB-K-9E	E6	non-clinical	E6	N/A	N/A	non-clinical	N/A	thisstudy	orfX	100
101	CB0054	CB-S-17E	E6	non-clinical	E6	N/A	N/A	non-clinical	N/A	thisstudy	orfX	99
102	CB0053	CB-S-16E	E6	non-clinical	E6	N/A	N/A	non-clinical	N/A	thisstudy	orfX	101
103	CB0051	CB-S-14E	E6	non-clinical	E6	N/A	N/A	non-clinical	N/A	thisstudy	orfX	103
104	toxE4_BAC05434	reference	E4	reference	E4	reference	reference	reference	reference	genbank	reference	104
105	toxE5_AB037704	reference	E5	reference	E5	reference	reference	reference	reference	genbank	reference	105
106	toxE8_AER11392	reference	E8	reference	E8	reference	reference	reference	reference	genbank	reference	106
107	CB1082	Bac-02-06430	E8	foodborne	E8	foodborne	N/A	N/A	N/A	genbank	orfX	107
108	toxE10_KF861920	reference	E10	reference	E10	reference	reference	reference	reference	genbank	reference	108
109	toxE11_KF861879	reference	E11	reference	E11	reference	reference	reference	reference	genbank	reference	109
110	toxE12_KF929215	reference	E12	reference	E12	reference	reference	reference	reference	genbank	reference	110
111	toxE9_AFV91339	reference	E9	reference	E9	reference	reference	reference	reference	genbank	reference	111
112	CB1113	CDC66177	E9	non-clinical	E9	N/A	N/A	non-clinical	N/A	genbank	orfX	112

## Sheet: ToxF group2 subtype
treeorder	Node names	Isolate	toxin	source	toxF	Foodborne	Infant	Non-clin	Wound	this study	ha/orfX	0
1	CB0360	IFR 18/086	F6	unknown	F6	N/A	N/A	N/A	N/A	thisstudy	orfX	1
2	CB0620	Craig 610 (2)	F6	non-clinical	F6	N/A	N/A	non-clinical	N/A	thisstudy	orfX	2
3	CB0265	Hobbs FT10	F6	non-clinical	F6	N/A	N/A	non-clinical	N/A	thisstudy	orfX	3
4	CB0114	IFR 06/006	F6	non-clinical	F6	N/A	N/A	non-clinical	N/A	thisstudy	orfX	4
5	CB0113	IFR 06/005	F6	non-clinical	F6	N/A	N/A	non-clinical	N/A	thisstudy	orfX	5
6	CB0106	IFR 06/001	F6	non-clinical	F6	N/A	N/A	non-clinical	N/A	thisstudy	orfX	6
7	CB0115	IFR 06/007	F6	non-clinical	F6	N/A	N/A	non-clinical	N/A	thisstudy	orfX	7
8	CB0116	IFR 06/008	F6	non-clinical	F6	N/A	N/A	non-clinical	N/A	thisstudy	orfX	8
9	CB0388	Craig 610	F6	non-clinical	F6	N/A	N/A	non-clinical	N/A	thisstudy	orfX	9
10	toxF6_AAA23263	reference	F6	reference	F6	reference	reference	reference	reference	genbank	reference	10
11	CB1052	ATCC 23387	F6	non-clinical	F6	N/A	N/A	non-clinical	N/A	genbank	orfX	11
12	CB1015	202F	F6	non-clinical	F6	N/A	N/A	non-clinical	N/A	genbank	orfX	12
13	CB0619	Eklund 202F (2)	F6	non-clinical	F6	N/A	N/A	non-clinical	N/A	thisstudy	orfX	13
14	CB0367	VPI 7943	F6	foodborne	F6	foodborne	N/A	N/A	N/A	thisstudy	none	14
15	CB0195	Eklund 202F	F6	non-clinical	F6	N/A	N/A	non-clinical	N/A	thisstudy	orfX	15
16	toxF2_CAA73972	reference	F2	reference	F2	reference	reference	reference	reference	genbank	reference	16
17	toxF3_ADA79575	reference	F3	reference	F3	reference	reference	reference	reference	genbank	reference	17
18	toxF9_AQA28591	reference	F9	reference	F9	reference	reference	reference	reference	genbank	reference	18
19	toxF1_ABS41202	reference	F1	reference	F1	reference	reference	reference	reference	genbank	reference	19
20	toxF8_KEJ01913	reference	F8	reference	F8	reference	reference	reference	reference	genbank	reference	20
21	toxF4_ADA79569	reference	F4	reference	F4	reference	reference	reference	reference	genbank	reference	21
22	toxF5_ADA79560	reference	F5	reference	F5	reference	reference	reference	reference	genbank	reference	22
23	toxF7_ADK48765	reference	F7	reference	F7	reference	reference	reference	reference	genbank	reference	23
