# Supplementary material for: Pan-Genomic Analysis of Clostridium botulinum Group II (Non-Proteolytic C. botulinum) Associated with Foodborne Botulism and Isolated from the Environment
Source: Toxins (Basel). 2020 May 8;12(5):306. doi: 10.3390/toxins12050306 (PMC7291236; doi:10.3390/toxins12050306)
Supplement: Supplementary file 1 [file toxins-12-00306-s001.zip › toxins-766361 sp/Supplementary Table S3 5.5.2020.xlsx]

## Sheet: group2 subtype
treeorder	Node names	Isolate	toxin	ha/orfX	source	toxB	toxE	toxF	NT	Foodborne	Infant	Non-clin	Wound	this study	ha / orfX	0	group E/BF toxin
1	CB0372	11219	E3	orfX	unknown	noB	E3	noF	noNT	N/A	N/A	N/A	N/A	thisstudy	orfX	1	groupE
2	CB0014	CB-K-39E	E3	orfX	non-clinical	noB	E3	noF	noNT	N/A	N/A	non-clinical	N/A	thisstudy	orfX	2	groupE
3	CB0046	CB-K-44E	E3	orfX	non-clinical	noB	E3	noF	noNT	N/A	N/A	non-clinical	N/A	thisstudy	orfX	3	groupE
4	CB0042	CB-K-38E	E3	orfX	non-clinical	noB	E3	noF	noNT	N/A	N/A	non-clinical	N/A	thisstudy	orfX	4	groupE
5	CB1178	NCTC 11219	E3	orfX	foodborne	noB	E3	noF	noNT	foodborne	N/A	N/A	N/A	genbank	orfX	5	groupE
6	CB0400	IFR 18/104	E3	orfX	unknown	noB	E3	noF	noNT	N/A	N/A	N/A	N/A	thisstudy	orfX	6	groupE
7	CB0047	CB-K-45E	E3	orfX	non-clinical	noB	E3	noF	noNT	N/A	N/A	non-clinical	N/A	thisstudy	orfX	7	groupE
8	CB0043	CB-K-40E	E3	orfX	non-clinical	noB	E3	noF	noNT	N/A	N/A	non-clinical	N/A	thisstudy	orfX	8	groupE
9	CB1082	Bac-02-06430	E8	orfX	foodborne	noB	E8	noF	noNT	foodborne	N/A	N/A	N/A	genbank	orfX	9	groupE
10	CB1081	Bac-01-03998	E3	orfX	non-clinical	noB	E3	noF	noNT	N/A	N/A	non-clinical	N/A	genbank	orfX	10	groupE
11	CB1164	L-572	E1	orfX	non-clinical	noB	E1	noF	noNT	N/A	N/A	non-clinical	N/A	genbank	orfX	11	groupE
12	CB0531	H113700579	E1	orfX	foodborne	noB	E1	noF	noNT	foodborne	N/A	N/A	N/A	thisstudy	orfX	12	groupE
13	CB0061	IFR 18/012	NT	none	unknown	noB	noE	noF	NT	N/A	N/A	N/A	N/A	thisstudy	none	13	groupE
14	CB0010	IFR 18/004	NT	none	unknown	noB	noE	noF	NT	N/A	N/A	N/A	N/A	thisstudy	none	14	groupE
15	CB0004	IFR 18/003	NT	none	unknown	noB	noE	noF	NT	N/A	N/A	N/A	N/A	thisstudy	none	15	groupE
16	CB0024	CB-K-3E	E3	orfX	non-clinical	noB	E3	noF	noNT	N/A	N/A	non-clinical	N/A	thisstudy	orfX	16	groupE
17	CB0064	IFR 02/050	E3	orfX	unknown	noB	E3	noF	noNT	N/A	N/A	N/A	N/A	thisstudy	orfX	17	groupE
18	CB1159	K3	E3	orfX	foodborne	noB	E3	noF	noNT	foodborne	N/A	N/A	N/A	genbank	orfX	18	groupE
19	CB1189	Prevot R81-3A	E3	orfX	unknown	noB	E3	noF	noNT	N/A	N/A	N/A	N/A	genbank	orfX	19	groupE
20	CB0052	IFR 18/007	NT	none	unknown	noB	noE	noF	NT	N/A	N/A	N/A	N/A	thisstudy	none	20	groupE
21	CB1180	NCTC 8266	E1	orfX	foodborne	noB	E1	noF	noNT	foodborne	N/A	N/A	N/A	genbank	orfX	21	groupE
22	CB1181	NCTC 8550	E1	orfX	foodborne	noB	E1	noF	noNT	foodborne	N/A	N/A	N/A	genbank	orfX	22	groupE
23	CB0124	NCTC 8266	E1	orfX	foodborne	noB	E1	noF	noNT	foodborne	N/A	N/A	N/A	thisstudy	orfX	23	groupE
24	CB0206	Abashiri	E3	orfX	non-clinical	noB	E3	noF	noNT	N/A	N/A	non-clinical	N/A	thisstudy	orfX	24	groupE
25	CB1064	Alaska E43	E3	orfX	foodborne	noB	E3	noF	noNT	foodborne	N/A	N/A	N/A	genbank	orfX	25	groupE
26	CB0361	EK	E3	orfX	unknown	noB	E3	noF	noNT	N/A	N/A	N/A	N/A	thisstudy	orfX	26	groupE
27	CB0213	Lake Erie 4609	E3	orfX	non-clinical	noB	E3	noF	noNT	N/A	N/A	non-clinical	N/A	thisstudy	orfX	27	groupE
28	CB0604	Foster B96	E3	orfX	foodborne	noB	E3	noF	noNT	foodborne	N/A	N/A	N/A	thisstudy	orfX	28	groupE
29	CB0221	IFR 18/159	E2	orfX	unknown	noB	E2	noF	noNT	N/A	N/A	N/A	N/A	thisstudy	orfX	29	groupE
30	CB0634	CDC 8073	E2	orfX	foodborne	noB	E2	noF	noNT	foodborne	N/A	N/A	N/A	thisstudy	orfX	30	groupE
31	CB1091	CDC 5247	E2	orfX	unknown	noB	E2	noF	noNT	N/A	N/A	N/A	N/A	genbank	orfX	31	groupE
32	CB0136	IFR 12/034	E3	orfX	non-clinical	noB	E3	noF	noNT	N/A	N/A	non-clinical	N/A	thisstudy	orfX	32	groupE
33	CB0127	IFR 12/023	E3	orfX	non-clinical	noB	E3	noF	noNT	N/A	N/A	non-clinical	N/A	thisstudy	orfX	33	groupE
34	CB0128	IFR 12/024	E3	orfX	non-clinical	noB	E3	noF	noNT	N/A	N/A	non-clinical	N/A	thisstudy	orfX	34	groupE
35	CB0617	Prevot P34 (2)	E3	orfX	non-clinical	noB	E3	noF	noNT	N/A	N/A	non-clinical	N/A	thisstudy	orfX	35	groupE
36	CB0135	IFR 12/033	E3	orfX	non-clinical	noB	E3	noF	noNT	N/A	N/A	non-clinical	N/A	thisstudy	orfX	36	groupE
37	CB0282	Prevot P34	E3	orfX	non-clinical	noB	E3	noF	noNT	N/A	N/A	non-clinical	N/A	thisstudy	orfX	37	groupE
38	CB1017	211	E3	orfX	non-clinical	noB	E3	noF	noNT	N/A	N/A	non-clinical	N/A	genbank	orfX	38	groupE
39	CB0621	Dolman VH	E3	orfX	foodborne	noB	E3	noF	noNT	foodborne	N/A	N/A	N/A	thisstudy	orfX	39	groupE
40	CB0229	825	E3	orfX	non-clinical	noB	E3	noF	noNT	N/A	N/A	non-clinical	N/A	thisstudy	orfX	40	groupE
41	CB1083	Bac-04-16057	NT	none	non-clinical	noB	noE	noF	NT	N/A	N/A	non-clinical	N/A	genbank	none	41	groupE
42	CB0050	IFR 18/006	NT	none	unknown	noB	noE	noF	NT	N/A	N/A	N/A	N/A	thisstudy	none	42	groupE
43	CB1088	CB11/1-1	E1	orfX	foodborne	noB	E1	noF	noNT	foodborne	N/A	N/A	N/A	genbank	orfX	43	groupE
44	CB0216	4318/63	E1	orfX	unknown	noB	E1	noF	noNT	N/A	N/A	N/A	N/A	thisstudy	orfX	44	groupE
45	CB0355	SAR	E1	orfX	unknown	noB	E1	noF	noNT	N/A	N/A	N/A	N/A	thisstudy	orfX	45	groupE
46	CB0412	IFR 18/112	E1	orfX	unknown	noB	E1	noF	noNT	N/A	N/A	N/A	N/A	thisstudy	orfX	46	groupE
47	CB0495	IFR 18/132	E1	orfX	unknown	noB	E1	noF	noNT	N/A	N/A	N/A	N/A	thisstudy	orfX	47	groupE
48	CB0207	Saroma	E1	orfX	non-clinical	noB	E1	noF	noNT	N/A	N/A	non-clinical	N/A	thisstudy	orfX	48	groupE
49	CB0060	IFR 18/011	NT	none	unknown	noB	noE	noF	NT	N/A	N/A	N/A	N/A	thisstudy	none	49	groupE
50	CB0215	IFR 18/158	E1	orfX	unknown	noB	E1	noF	noNT	N/A	N/A	N/A	N/A	thisstudy	orfX	50	groupE
51	CB0057	IFR 18/010	NT	none	unknown	noB	noE	noF	NT	N/A	N/A	N/A	N/A	thisstudy	none	51	groupE
52	CB0027	CB-K-19E	E1	orfX	non-clinical	noB	E1	noF	noNT	N/A	N/A	non-clinical	N/A	thisstudy	orfX	52	groupE
53	CB0029	CB-K-21E	E1	orfX	non-clinical	noB	E1	noF	noNT	N/A	N/A	non-clinical	N/A	thisstudy	orfX	53	groupE
54	CB0234	56	E1	orfX	unknown	noB	E1	noF	noNT	N/A	N/A	N/A	N/A	thisstudy	orfX	54	groupE
55	CB0633	CDC 7854	E1	orfX	foodborne	noB	E1	noF	noNT	foodborne	N/A	N/A	N/A	thisstudy	orfX	55	groupE
56	CB0608	Hazen 36208	E1	orfX	foodborne	noB	E1	noF	noNT	foodborne	N/A	N/A	N/A	thisstudy	orfX	56	groupE
57	CB1157	Hazen	E1	orfX	foodborne	noB	E1	noF	noNT	foodborne	N/A	N/A	N/A	genbank	orfX	57	groupE
58	CB1059	ATCC 9564	E1	orfX	foodborne	noB	E1	noF	noNT	foodborne	N/A	N/A	N/A	genbank	orfX	58	groupE
59	CB1047	ATCC 17786	E1	orfX	unknown	noB	E1	noF	noNT	N/A	N/A	N/A	N/A	genbank	orfX	59	groupE
60	CB0040	CB-K-33E	E1	orfX	non-clinical	noB	E1	noF	noNT	N/A	N/A	non-clinical	N/A	thisstudy	orfX	60	groupE
61	CB0041	CB-K-34E	E1	orfX	non-clinical	noB	E1	noF	noNT	N/A	N/A	non-clinical	N/A	thisstudy	orfX	61	groupE
62	CB0034	IFR 18/161	NT	orfX	unknown	noB	noE	noF	NT	N/A	N/A	N/A	N/A	thisstudy	orfX	62	groupE
63	CB0035	CB-K-27E	E1	orfX	non-clinical	noB	E1	noF	noNT	N/A	N/A	non-clinical	N/A	thisstudy	orfX	63	groupE
64	CB0036	CB-K-28E	E1	orfX	non-clinical	noB	E1	noF	noNT	N/A	N/A	non-clinical	N/A	thisstudy	orfX	64	groupE
65	CB0239	Colworth BL134	E1	orfX	unknown	noB	E1	noF	noNT	N/A	N/A	N/A	N/A	thisstudy	orfX	65	groupE
66	CB0031	CB-K-23E	E1	orfX	non-clinical	noB	E1	noF	noNT	N/A	N/A	non-clinical	N/A	thisstudy	orfX	66	groupE
67	CB0233	455	E1	orfX	unknown	noB	E1	noF	noNT	N/A	N/A	N/A	N/A	thisstudy	orfX	67	groupE
68	CB0227	2581	E1	orfX	unknown	noB	E1	noF	noNT	N/A	N/A	N/A	N/A	thisstudy	orfX	68	groupE
69	CB0223	1605	E1	orfX	non-clinical	noB	E1	noF	noNT	N/A	N/A	non-clinical	N/A	thisstudy	orfX	69	groupE
70	CB1093	CDC KA-95B	E1	orfX	unknown	noB	E1	noF	noNT	N/A	N/A	N/A	N/A	genbank	orfX	70	groupE
71	CB1187	Prevot Ped 1	E1	orfX	non-clinical	noB	E1	noF	noNT	N/A	N/A	non-clinical	N/A	genbank	orfX	71	groupE
72	CB1188	Prevot-Ped-4	E1	orfX	unknown	noB	E1	noF	noNT	N/A	N/A	N/A	N/A	genbank	orfX	72	groupE
73	CB0210	Frederiksberg	E1	orfX	foodborne	noB	E1	noF	noNT	foodborne	N/A	N/A	N/A	thisstudy	orfX	73	groupE
74	CB0058	CB-S-23E	E1	orfX	non-clinical	noB	E1	noF	noNT	N/A	N/A	non-clinical	N/A	thisstudy	orfX	74	groupE
75	CB0048	CB-K-46E	E1	orfX	non-clinical	noB	E1	noF	noNT	N/A	N/A	non-clinical	N/A	thisstudy	orfX	75	groupE
76	CB0032	CB-K-24E	E1	orfX	non-clinical	noB	E1	noF	noNT	N/A	N/A	non-clinical	N/A	thisstudy	orfX	76	groupE
77	CB0237	Colworth BL129	E1	orfX	unknown	noB	E1	noF	noNT	N/A	N/A	N/A	N/A	thisstudy	orfX	77	groupE
78	CB0037	CB-K-29E	E1	orfX	non-clinical	noB	E1	noF	noNT	N/A	N/A	non-clinical	N/A	thisstudy	orfX	78	groupE
79	CB0045	CB-K-43E	E1	orfX	non-clinical	noB	E1	noF	noNT	N/A	N/A	non-clinical	N/A	thisstudy	orfX	79	groupE
80	CB0028	CB-K-20E	E1	orfX	non-clinical	noB	E1	noF	noNT	N/A	N/A	non-clinical	N/A	thisstudy	orfX	80	groupE
81	CB0044	CB-K-41E	E1	orfX	non-clinical	noB	E1	noF	noNT	N/A	N/A	non-clinical	N/A	thisstudy	orfX	81	groupE
82	CB1158	K15	E1	orfX	foodborne	noB	E1	noF	noNT	foodborne	N/A	N/A	N/A	genbank	orfX	82	groupE
83	CB0026	CB-K-16E	E1	orfX	non-clinical	noB	E1	noF	noNT	N/A	N/A	non-clinical	N/A	thisstudy	orfX	83	groupE
84	CB0033	CB-K-25E	E1	orfX	non-clinical	noB	E1	noF	noNT	N/A	N/A	non-clinical	N/A	thisstudy	orfX	84	groupE
85	CB0236	Colworth BL128	E1	orfX	unknown	noB	E1	noF	noNT	N/A	N/A	N/A	N/A	thisstudy	orfX	85	groupE
86	CB0059	CB-S-24E	E1	orfX	non-clinical	noB	E1	noF	noNT	N/A	N/A	non-clinical	N/A	thisstudy	orfX	86	groupE
87	CB0308	Messaney	E3	orfX	foodborne	noB	E3	noF	noNT	foodborne	N/A	N/A	N/A	thisstudy	orfX	87	groupE
88	CB0049	CB-S-3E	E1	orfX	non-clinical	noB	E1	noF	noNT	N/A	N/A	non-clinical	N/A	thisstudy	orfX	88	groupE
89	CB0025	CB-K-9E	E6	orfX	non-clinical	noB	E6	noF	noNT	N/A	N/A	non-clinical	N/A	thisstudy	orfX	89	groupE
90	CB0012	CB-K-36E	E6	orfX	non-clinical	noB	E6	noF	noNT	N/A	N/A	non-clinical	N/A	thisstudy	orfX	90	groupE
91	CB0209	Zenigamesawa	E3	orfX	non-clinical	noB	E3	noF	noNT	N/A	N/A	non-clinical	N/A	thisstudy	orfX	91	groupE
92	CB0314	IFR 16/277	E3	orfX	unknown	noB	E3	noF	noNT	N/A	N/A	N/A	N/A	thisstudy	orfX	92	groupE
93	CB0053	CB-S-16E	E6	orfX	non-clinical	noB	E6	noF	noNT	N/A	N/A	non-clinical	N/A	thisstudy	orfX	93	groupE
94	CB0054	CB-S-17E	E6	orfX	non-clinical	noB	E6	noF	noNT	N/A	N/A	non-clinical	N/A	thisstudy	orfX	94	groupE
95	CB0051	CB-S-14E	E6	orfX	non-clinical	noB	E6	noF	noNT	N/A	N/A	non-clinical	N/A	thisstudy	orfX	95	groupE
96	CB0039	CB-K-32E	E6	orfX	non-clinical	noB	E6	noF	noNT	N/A	N/A	non-clinical	N/A	thisstudy	orfX	96	groupE
97	CB0038	CB-K-31E	E6	orfX	non-clinical	noB	E6	noF	noNT	N/A	N/A	non-clinical	N/A	thisstudy	orfX	97	groupE
98	CB0133	IFR 12/029	E1	orfX	non-clinical	noB	E1	noF	noNT	N/A	N/A	non-clinical	N/A	thisstudy	orfX	98	groupE
99	CB0030	CB-K-22E	E1	orfX	non-clinical	noB	E1	noF	noNT	N/A	N/A	non-clinical	N/A	thisstudy	orfX	99	groupE
100	CB0134	IFR 12/030	E1	orfX	non-clinical	noB	E1	noF	noNT	N/A	N/A	non-clinical	N/A	thisstudy	orfX	100	groupE
101	CB0055	IFR 18/008	NT	none	unknown	noB	noE	noF	NT	N/A	N/A	N/A	N/A	thisstudy	none	101	groupE
102	CB0056	IFR 18/009	NT	none	unknown	noB	noE	noF	NT	N/A	N/A	N/A	N/A	thisstudy	none	102	groupE
103	CB0011	IFR 18/005	NT	none	unknown	noB	noE	noF	NT	N/A	N/A	N/A	N/A	thisstudy	none	103	groupE
104	CB0117	IFR 18/020	NT	none	unknown	noB	noE	noF	NT	N/A	N/A	N/A	N/A	thisstudy	none	104	groupE
105	CB0330	BL81	E1	orfX	unknown	noB	E1	noF	noNT	N/A	N/A	N/A	N/A	thisstudy	orfX	105	groupE
106	CB0603	Beluga (2)	E1	orfX	foodborne	noB	E1	noF	noNT	foodborne	N/A	N/A	N/A	thisstudy	orfX	106	groupE
107	CB0013	CB-K-37E	E1	orfX	non-clinical	noB	E1	noF	noNT	N/A	N/A	non-clinical	N/A	thisstudy	orfX	107	groupE
108	CB0187	Beluga	E1	orfX	foodborne	noB	E1	noF	noNT	foodborne	N/A	N/A	N/A	thisstudy	orfX	108	groupE
109	CB1085	BoNT E Beluga	E1	orfX	foodborne	noB	E1	noF	noNT	foodborne	N/A	N/A	N/A	genbank	orfX	109	groupE
110	CB0062	IFR 18/013	NT	none	unknown	noB	noE	noF	NT	N/A	N/A	N/A	N/A	thisstudy	none	110	groupE
111	CB0147	CDC 8359	E1	orfX	foodborne	noB	E1	noF	noNT	foodborne	N/A	N/A	N/A	thisstudy	orfX	111	groupE
112	CB0635	CDC 8359 (2)	E1	orfX	foodborne	noB	E1	noF	noNT	foodborne	N/A	N/A	N/A	thisstudy	orfX	112	groupE
113	CB0370	1304E	E1	orfX	unknown	noB	E1	noF	noNT	N/A	N/A	N/A	N/A	thisstudy	orfX	113	groupE
114	CB0125	IFR 12/021	B4	ha	non-clinical	B4	noE	noF	noNT	N/A	N/A	non-clinical	N/A	thisstudy	ha	114	groupBF(E)
115	CB0080	IFR 05/029	B4	ha	non-clinical	B4	noE	noF	noNT	N/A	N/A	non-clinical	N/A	thisstudy	ha	115	groupBF(E)
116	CB0387	IFR 18/097	B4	ha	unknown	B4	noE	noF	noNT	N/A	N/A	N/A	N/A	thisstudy	ha	116	groupBF(E)
117	CB0313	IFR 18/068	B4	ha	unknown	B4	noE	noF	noNT	N/A	N/A	N/A	N/A	thisstudy	ha	117	groupBF(E)
118	CB0143	IFR 18/156	B4	ha	unknown	B4	noE	noF	noNT	N/A	N/A	N/A	N/A	thisstudy	ha	118	groupBF(E)
119	CB0144	IFR 18/157	B4	ha	unknown	B4	noE	noF	noNT	N/A	N/A	N/A	N/A	thisstudy	ha	119	groupBF(E)
120	CB0477	IFR 18/130	B4	ha	unknown	B4	noE	noF	noNT	N/A	N/A	N/A	N/A	thisstudy	ha	120	groupBF(E)
121	CB0450	IFR 18/129	B4	ha	unknown	B4	noE	noF	noNT	N/A	N/A	N/A	N/A	thisstudy	ha	121	groupBF(E)
122	CB0533	IFR 18/135	B4	ha	unknown	B4	noE	noF	noNT	N/A	N/A	N/A	N/A	thisstudy	ha	122	groupBF(E)
123	CB0310	IFR 18/066	B4	ha	unknown	B4	noE	noF	noNT	N/A	N/A	N/A	N/A	thisstudy	ha	123	groupBF(E)
124	CB0503	IFR 18/133	B4	ha	unknown	B4	noE	noF	noNT	N/A	N/A	N/A	N/A	thisstudy	ha	124	groupBF(E)
125	CB0121	IFR 18/021	B4	ha	unknown	B4	noE	noF	noNT	N/A	N/A	N/A	N/A	thisstudy	ha	125	groupBF(E)
126	CB0357	IFR 18/083	B4	ha	unknown	B4	noE	noF	noNT	N/A	N/A	N/A	N/A	thisstudy	ha	126	groupBF(E)
127	CB0543	IFR 18/139	B4	ha	unknown	B4	noE	noF	noNT	N/A	N/A	N/A	N/A	thisstudy	ha	127	groupBF(E)
128	CB0485	IFR 18/131	B4	ha	unknown	B4	noE	noF	noNT	N/A	N/A	N/A	N/A	thisstudy	ha	128	groupBF(E)
129	CB0536	IFR 18/137	B4	ha	unknown	B4	noE	noF	noNT	N/A	N/A	N/A	N/A	thisstudy	ha	129	groupBF(E)
130	CB0535	IFR 18/136	B4	ha	unknown	B4	noE	noF	noNT	N/A	N/A	N/A	N/A	thisstudy	ha	130	groupBF(E)
131	CB0081	IFR 05/030	B4	ha	non-clinical	B4	noE	noF	noNT	N/A	N/A	non-clinical	N/A	thisstudy	ha	131	groupBF(E)
132	CB0084	IFR 05/033	B4	ha	non-clinical	B4	noE	noF	noNT	N/A	N/A	non-clinical	N/A	thisstudy	ha	132	groupBF(E)
133	CB0085	IFR 05/035	B4	ha	non-clinical	B4	noE	noF	noNT	N/A	N/A	non-clinical	N/A	thisstudy	ha	133	groupBF(E)
134	CB0083	IFR 05/032	B4	ha	non-clinical	B4	noE	noF	noNT	N/A	N/A	non-clinical	N/A	thisstudy	ha	134	groupBF(E)
135	CB0082	IFR 05/031	B4	ha	non-clinical	B4	noE	noF	noNT	N/A	N/A	non-clinical	N/A	thisstudy	ha	135	groupBF(E)
136	CB0079	IFR 05/027	B4	ha	non-clinical	B4	noE	noF	noNT	N/A	N/A	non-clinical	N/A	thisstudy	ha	136	groupBF(E)
137	CB0078	IFR 05/026	B4	ha	non-clinical	B4	noE	noF	noNT	N/A	N/A	non-clinical	N/A	thisstudy	ha	137	groupBF(E)
138	CB0077	IFR 05/025	B4	ha	non-clinical	B4	noE	noF	noNT	N/A	N/A	non-clinical	N/A	thisstudy	ha	138	groupBF(E)
139	CB0642	BL87/4 (NT)	NT	none	foodborne	noB	noE	noF	NT	foodborne	N/A	N/A	N/A	thisstudy	none	139	groupBF(E)
140	CB0639	VPI 2093-1 (NT)	NT	none	unknown	noB	noE	noF	NT	N/A	N/A	N/A	N/A	thisstudy	none	140	groupBF(E)
141	CB0627	CDC 4627 U-1 (NT)	NT	none	foodborne	noB	noE	noF	NT	foodborne	N/A	N/A	N/A	thisstudy	none	141	groupBF(E)
142	CB0398	BL87/04NT	NT	none	unknown	noB	noE	noF	NT	N/A	N/A	N/A	N/A	thisstudy	none	142	groupBF(E)
143	CB0598	IFR 18/163	NT	none	unknown	noB	noE	noF	NT	N/A	N/A	N/A	N/A	thisstudy	none	143	groupBF(E)
144	CB0397	BL81/27NT	NT	none	unknown	noB	noE	noF	NT	N/A	N/A	N/A	N/A	thisstudy	none	144	groupBF(E)
145	CB0139	IFR 12/037	B4	ha	non-clinical	B4	noE	noF	noNT	N/A	N/A	non-clinical	N/A	thisstudy	ha	145	groupBF(E)
146	CB0138	IFR 12/036	B4	ha	non-clinical	B4	noE	noF	noNT	N/A	N/A	non-clinical	N/A	thisstudy	ha	146	groupBF(E)
147	CB0065	ATCC 17844	B4	ha	unknown	B4	noE	noF	noNT	N/A	N/A	N/A	N/A	thisstudy	ha	147	groupBF(E)
148	CB0119	IFR 18/155	B4	ha	unknown	B4	noE	noF	noNT	N/A	N/A	N/A	N/A	thisstudy	ha	148	groupBF(E)
149	CB0672	IFR 18/160	B4	ha	unknown	B4	noE	noF	noNT	N/A	N/A	N/A	N/A	thisstudy	ha	149	groupBF(E)
150	CB0628	2129B	B4	ha	unknown	B4	noE	noF	noNT	N/A	N/A	N/A	N/A	thisstudy	ha	150	groupBF(E)
151	CB0116	IFR 06/008	F6	orfX	non-clinical	noB	noE	F6	noNT	N/A	N/A	non-clinical	N/A	thisstudy	orfX	151	groupBF(E)
152	CB0115	IFR 06/007	F6	orfX	non-clinical	noB	noE	F6	noNT	N/A	N/A	non-clinical	N/A	thisstudy	orfX	152	groupBF(E)
153	CB0114	IFR 06/006	F6	orfX	non-clinical	noB	noE	F6	noNT	N/A	N/A	non-clinical	N/A	thisstudy	orfX	153	groupBF(E)
154	CB0106	IFR 06/001	F6	orfX	non-clinical	noB	noE	F6	noNT	N/A	N/A	non-clinical	N/A	thisstudy	orfX	154	groupBF(E)
155	CB0113	IFR 06/005	F6	orfX	non-clinical	noB	noE	F6	noNT	N/A	N/A	non-clinical	N/A	thisstudy	orfX	155	groupBF(E)
156	CB0265	Hobbs FT10	F6	orfX	non-clinical	noB	noE	F6	noNT	N/A	N/A	non-clinical	N/A	thisstudy	orfX	156	groupBF(E)
157	CB0271	IFR 18/162	NT	none	unknown	noB	noE	noF	NT	N/A	N/A	N/A	N/A	thisstudy	none	157	groupBF(E)
158	CB0620	Craig 610 (2)	F6	orfX	non-clinical	noB	noE	F6	noNT	N/A	N/A	non-clinical	N/A	thisstudy	orfX	158	groupBF(E)
159	CB0360	IFR 18/086	F6	orfX	unknown	noB	noE	F6	noNT	N/A	N/A	N/A	N/A	thisstudy	orfX	159	groupBF(E)
160	CB0388	Craig 610	F6	orfX	non-clinical	noB	noE	F6	noNT	N/A	N/A	non-clinical	N/A	thisstudy	orfX	160	groupBF(E)
161	CB1140	DB-2	B4	ha	non-clinical	B4	noE	noF	noNT	N/A	N/A	non-clinical	N/A	genbank	ha	161	groupBF(E)
162	CB0367	VPI 7943	F6	none	foodborne	noB	noE	F6	noNT	foodborne	N/A	N/A	N/A	thisstudy	none	162	groupBF(E)
163	CB1015	202F	F6	orfX	non-clinical	noB	noE	F6	noNT	N/A	N/A	non-clinical	N/A	genbank	orfX	163	groupBF(E)
164	CB1052	ATCC 23387	F6	orfX	non-clinical	noB	noE	F6	noNT	N/A	N/A	non-clinical	N/A	genbank	orfX	164	groupBF(E)
165	CB0195	Eklund 202F	F6	orfX	non-clinical	noB	noE	F6	noNT	N/A	N/A	non-clinical	N/A	thisstudy	orfX	165	groupBF(E)
166	CB0619	Eklund 202F (2)	F6	orfX	non-clinical	noB	noE	F6	noNT	N/A	N/A	non-clinical	N/A	thisstudy	orfX	166	groupBF(E)
167	CB0145	CDC 706	B4	ha	foodborne	B4	noE	noF	noNT	foodborne	N/A	N/A	N/A	thisstudy	ha	167	groupBF(E)
168	CB0626	5900 A-T-A-3	B4	ha	foodborne	B4	noE	noF	noNT	foodborne	N/A	N/A	N/A	thisstudy	ha	168	groupBF(E)
169	CB0632	CDC 5900	B4	ha	foodborne	B4	noE	noF	noNT	foodborne	N/A	N/A	N/A	thisstudy	ha	169	groupBF(E)
170	CB0638	Kapchunka B9 (2)	B4	ha	foodborne	B4	noE	noF	noNT	foodborne	N/A	N/A	N/A	thisstudy	ha	170	groupBF(E)
171	CB0636	Kapchunka B2	B4	ha	foodborne	B4	noE	noF	noNT	foodborne	N/A	N/A	N/A	thisstudy	ha	171	groupBF(E)
172	CB0148	Kapchunka B9	B4	ha	foodborne	B4	noE	noF	noNT	foodborne	N/A	N/A	N/A	thisstudy	ha	172	groupBF(E)
173	CB1160	KAPB-3	B4	ha	foodborne	B4	noE	noF	noNT	foodborne	N/A	N/A	N/A	genbank	ha	173	groupBF(E)
174	CB0637	Kapchunka B5	B4	ha	foodborne	B4	noE	noF	noNT	foodborne	N/A	N/A	N/A	thisstudy	ha	174	groupBF(E)
175	CB0123	H050880797	B4	ha	foodborne	B4	noE	noF	noNT	foodborne	N/A	N/A	N/A	thisstudy	ha	175	groupBF(E)
176	CB0146	CDC 3897	B4	ha	unknown	B4	noE	noF	noNT	N/A	N/A	N/A	N/A	thisstudy	ha	176	groupBF(E)
177	CB0622	CDC 3875	B4	ha	foodborne	B4	noE	noF	noNT	foodborne	N/A	N/A	N/A	thisstudy	ha	177	groupBF(E)
178	CB0211	IFR 18/033	NT	none	unknown	noB	noE	noF	NT	N/A	N/A	N/A	N/A	thisstudy	none	178	groupBF(E)
179	CB0075	IFR 05/022	B4	ha	non-clinical	B4	noE	noF	noNT	N/A	N/A	non-clinical	N/A	thisstudy	ha	179	groupBF(E)
180	CB0074	IFR 05/021	B4	ha	non-clinical	B4	noE	noF	noNT	N/A	N/A	non-clinical	N/A	thisstudy	ha	180	groupBF(E)
181	CB0076	IFR 05/023	B4	ha	non-clinical	B4	noE	noF	noNT	N/A	N/A	non-clinical	N/A	thisstudy	ha	181	groupBF(E)
182	CB0616	Colworth 151 (2)	B4	ha	non-clinical	B4	noE	noF	noNT	N/A	N/A	non-clinical	N/A	thisstudy	ha	182	groupBF(E)
183	CB0179	Eklund 17B	B4	ha	non-clinical	B4	noE	noF	noNT	N/A	N/A	non-clinical	N/A	thisstudy	ha	183	groupBF(E)
184	CB0070	IFR 05/024	B4	ha	non-clinical	B4	noE	noF	noNT	N/A	N/A	non-clinical	N/A	thisstudy	ha	184	groupBF(E)
185	CB0268	Eklund 17B (2)	B4	ha	non-clinical	B4	noE	noF	noNT	N/A	N/A	non-clinical	N/A	thisstudy	ha	185	groupBF(E)
186	CB0597	Eklund 17B (3)	B4	ha	non-clinical	B4	noE	noF	noNT	N/A	N/A	non-clinical	N/A	thisstudy	ha	186	groupBF(E)
187	CB0395	BL81/22NT	NT	none	unknown	noB	noE	noF	NT	N/A	N/A	N/A	N/A	thisstudy	none	187	groupBF(E)
188	CB1078	B str. Eklund 17B(NRP)	B4	ha	non-clinical	B4	noE	noF	noNT	N/A	N/A	non-clinical	N/A	genbank	ha	188	groupBF(E)
189	CB0278	IFR 18/056	B4	ha	unknown	B4	noE	noF	noNT	N/A	N/A	N/A	N/A	thisstudy	ha	189	groupBF(E)
190	CB0419	CN 7243	B4	ha	unknown	B4	noE	noF	noNT	N/A	N/A	N/A	N/A	thisstudy	ha	190	groupBF(E)
191	CB0607	Eklund 17B (4)	B4	ha	non-clinical	B4	noE	noF	noNT	N/A	N/A	non-clinical	N/A	thisstudy	ha	191	groupBF(E)
192	CB0374	IFR 18/093	B4	ha	unknown	B4	noE	noF	noNT	N/A	N/A	N/A	N/A	thisstudy	ha	192	groupBF(E)
193	CB0359	IFR 18/085	B4	ha	unknown	B4	noE	noF	noNT	N/A	N/A	N/A	N/A	thisstudy	ha	193	groupBF(E)
194	CB1146	Eklund 17B	B4	ha	non-clinical	B4	noE	noF	noNT	N/A	N/A	non-clinical	N/A	genbank	ha	194	groupBF(E)
195	CB0281	Eklund 2B	B4	ha	non-clinical	B4	noE	noF	noNT	N/A	N/A	non-clinical	N/A	thisstudy	ha	195	groupBF(E)
196	CB0612	Eklund 2B (2)	B4	ha	non-clinical	B4	noE	noF	noNT	N/A	N/A	non-clinical	N/A	thisstudy	ha	196	groupBF(E)
197	CB0249	Colworth 151	B4	ha	non-clinical	B4	noE	noF	noNT	N/A	N/A	non-clinical	N/A	thisstudy	ha	197	groupBF(E)
198	CB0073	IFR 05/020	B4	ha	non-clinical	B4	noE	noF	noNT	N/A	N/A	non-clinical	N/A	thisstudy	ha	198	groupBF(E)
199	CB1113	CDC66177	E9	orfX	non-clinical	noB	E9	noF	noNT	N/A	N/A	non-clinical	N/A	genbank	orfX	199	groupBF(E)
200	CB0063	IFR 18/014	NT	none	unknown	noB	noE	noF	NT	N/A	N/A	N/A	N/A	thisstudy	none	200	groupBF(E)
201	CB0514	IFR 18/134	NT	none	unknown	noB	noE	noF	NT	N/A	N/A	N/A	N/A	thisstudy	none	201	groupBF(E)
202	CB0434	IFR 18/120	NT	none	unknown	noB	noE	noF	NT	N/A	N/A	N/A	N/A	thisstudy	none	202	groupBF(E)
203	CB0546	IFR 18/140	NT	none	unknown	noB	noE	noF	NT	N/A	N/A	N/A	N/A	thisstudy	none	203	groupBF(E)
204	CB0431	IFR 18/118	NT	none	unknown	noB	noE	noF	NT	N/A	N/A	N/A	N/A	thisstudy	none	204	groupBF(E)
205	CB0443	IFR 18/127	NT	none	unknown	noB	noE	noF	NT	N/A	N/A	N/A	N/A	thisstudy	none	205	groupBF(E)
206	CB0600	Hobbs FT50(NT)	NT	none	unknown	noB	noE	noF	NT	N/A	N/A	N/A	N/A	thisstudy	none	206	groupBF(E)
207	CB0599	Hobbs FT50	B4	ha	non-clinical	B4	noE	noF	noNT	N/A	N/A	non-clinical	N/A	thisstudy	ha	207	groupBF(E)
208	CB0396	BL81/23NT	NT	none	unknown	noB	noE	noF	NT	N/A	N/A	N/A	N/A	thisstudy	none	208	groupBF(E)
